# Supplementary material for: 3-Ethyl­sulfanyl-5-methyl-1-phenyl-7-(pyrrolidin-1-yl)-1H-pyrimido[4,5-e][1,3,4]thia­diazine
Source: Acta Crystallogr Sect E Struct Rep Online. 2008 Jul 16;64(Pt 8):o1491. doi: 10.1107/S1600536808021144 (PMC2962043; doi:10.1107/S1600536808021144)
Supplement: Supplementary file 1 [file e-64-o1491-sup1.cif]

##############################################################################
###                                                                        ###
###        Electronic paper (Acta Crystallographica Section E)             ###
###                                                                        ###
##############################################################################
#                                                                            #
# This CIF contains the data in a paper accepted for publication in Acta     #
# Crystallographica Section E. It conforms to the requirements of Notes      #
# for Authors for Section E, and has been peer reviewed under the auspices   #
# of the IUCr Commission on Journals.                                        #
#                                                                            #
# Full details of the Crystallographic Information File format               #
# are given in the paper "The Crystallographic Information File (CIF):       #
# a New Standard Archive File for Crystallography" by S. R. Hall, F. H.      #
# Allen and I. D. Brown [Acta Cryst. (1991), A47, 655-685].                  #
#                                                                            #
# The current version of the core CIF dictionary is obtainable from          #
# ftp://ftp.iucr.org/pub/cif_core.dic. The current version number is 2.4.    #
#                                                                            #
# Software is freely available for graphical display of the structure(s) in  #
# this CIF.  For information consult the CIF home page http://www.iucr.org/  #
# cif/home.html                                                              #
#                                                                            #
# This file may be used for bona fide research purposes within the           #
# scientific community so long as proper attribution is given to the journal # 
# article from which it was obtained.                                        #
#                                                                            #
##############################################################################
                                             
data_I
_audit_creation_method     'spawned by the program package SHELXL-97'
_chemical_name_systematic
;
3-Ethylsulfanyl-5-methyl-1-phenyl-7-pyrrolidin-1-yl-1<i>H</i>-
pyrimido[4,5-<i>e</i>][1,3,4]thiadiazine
;
_chemical_formula_moiety     'C18 H21 N5 S2'
_chemical_formula_sum     'C18 H21 N5 S2'
_chemical_formula_iupac     'C18 H21 N5 S2'
_chemical_formula_weight     371.52
_chemical_melting_point     407
_symmetry_cell_setting     orthorhombic
_symmetry_space_group_name_H-M     'P 21 21 21'
_symmetry_space_group_name_Hall     'P 2ac 2ab'
loop_
    _symmetry_equiv_pos_as_xyz
    'x, y, z'
    '-x+1/2, -y, z+1/2'
    '-x, y+1/2, -z+1/2'
    'x+1/2, -y+1/2, -z'
_cell_length_a     8.3601(2)
_cell_length_b     10.3596(3)
_cell_length_c     20.5754(6)
_cell_angle_alpha     90.00
_cell_angle_beta     90.00
_cell_angle_gamma     90.00
_cell_volume     1781.98(8)
_cell_formula_units_Z     4
_cell_measurement_reflns_used     9869
_cell_measurement_theta_min     2.20
_cell_measurement_theta_max     30.46
_cell_measurement_temperature     100(2)
_exptl_crystal_description     prism
_exptl_crystal_colour     colorless
_exptl_crystal_size_max     0.43
_exptl_crystal_size_mid     0.34
_exptl_crystal_size_min     0.25
_exptl_crystal_density_diffrn     1.385
_exptl_crystal_density_meas     ?
_exptl_crystal_density_method     'not measured'
_exptl_crystal_F_000     784
_exptl_absorpt_coefficient_mu     0.310
_exptl_absorpt_correction_type     multi-scan
_exptl_absorpt_process_details     '(APEX2; Bruker, 2005)'
_exptl_absorpt_correction_T_min     0.8782
_exptl_absorpt_correction_T_max     0.9265
_exptl_special_details
;
;
_diffrn_ambient_temperature     100(2)
_diffrn_radiation_type     MoK\a
_diffrn_radiation_wavelength     0.71073
_diffrn_radiation_source     'fine-focus sealed tube'
_diffrn_radiation_monochromator     graphite
_diffrn_measurement_device_type     'Bruker APEXII CCD area-detector'
_diffrn_measurement_method     '\f and \w'
_diffrn_detector_area_resol_mean     ?
_diffrn_reflns_number     36558
_diffrn_reflns_av_R_equivalents     0.0420
_diffrn_reflns_av_sigmaI/netI     0.0302
_diffrn_reflns_theta_min     1.98
_diffrn_reflns_theta_max     32.57
_diffrn_reflns_theta_full     32.57
_diffrn_measured_fraction_theta_max     0.999
_diffrn_measured_fraction_theta_full     0.999
_diffrn_reflns_limit_h_min     -12
_diffrn_reflns_limit_h_max     12
_diffrn_reflns_limit_k_min     -15
_diffrn_reflns_limit_k_max     15
_diffrn_reflns_limit_l_min     -31
_diffrn_reflns_limit_l_max     31
_diffrn_standards_number     0
_diffrn_standards_interval_count     0
_diffrn_standards_interval_time     0
_diffrn_standards_decay_%     ?
_refine_special_details
;
Refinement of <i>F</i>^2^ against ALL reflections. The weighted <i>R</i>-factor
<i>wR</i> and goodness of fit <i>S</i> are based on <i>F</i>^2^, conventional
<i>R</i>-factors <i>R</i> are based on <i>F</i>, with <i>F</i> set to zero for
negative <i>F</i>^2^. The threshold expression of <i>F</i>^2^ >
\s(<i>F</i>^2^) is used only for calculating <i>R</i>-factors(gt) <i>etc</i>.
and is not relevant to the choice of reflections for refinement.
<i>R</i>-factors based on <i>F</i>^2^ are statistically about twice as large
as those based on <i>F</i>, and <i>R</i>- factors based on ALL data will be
even larger.
;
_reflns_number_total     6479
_reflns_number_gt     5952
_reflns_threshold_expression     I>2\s(I)
_refine_ls_structure_factor_coef     Fsqd
_refine_ls_matrix_type     full
_refine_ls_R_factor_all     0.0367
_refine_ls_R_factor_gt     0.0313
_refine_ls_wR_factor_gt     0.0727
_refine_ls_wR_factor_ref     0.0759
_refine_ls_goodness_of_fit_ref     1.008
_refine_ls_restrained_S_all     1.008
_refine_ls_number_reflns     6479
_refine_ls_number_parameters     228
_refine_ls_number_restraints     0
_refine_ls_hydrogen_treatment     constr
_refine_ls_weighting_scheme     calc
_refine_ls_weighting_details
             'calc w=1/[\s^2^(Fo^2^)+(0.04P)^2^+0.35P] where P=(Fo^2^+2Fc^2^)/3'
_atom_sites_solution_hydrogens     geom
_atom_sites_solution_primary     direct
_atom_sites_solution_secondary     difmap
_refine_ls_shift/su_max     0.001
_refine_ls_shift/su_mean     0.000
_refine_diff_density_max     0.394
_refine_diff_density_min     -0.237
_refine_ls_extinction_method     none
_refine_ls_extinction_coef     ?
_refine_ls_abs_structure_details     'Flack (1983), 2828 Friedel pairs'
_refine_ls_abs_structure_Flack     -0.01(4)
loop_
    _atom_type_symbol
    _atom_type_description
    _atom_type_scat_dispersion_real
    _atom_type_scat_dispersion_imag
    _atom_type_scat_source
    'C' 'C' 0.0033 0.0016
                         'International Tables Vol C Tables 4.2.6.8 and 6.1.1.4'
    'H' 'H' 0.0000 0.0000
                         'International Tables Vol C Tables 4.2.6.8 and 6.1.1.4'
    'N' 'N' 0.0061 0.0033
                         'International Tables Vol C Tables 4.2.6.8 and 6.1.1.4'
    'S' 'S' 0.1246 0.1234
                         'International Tables Vol C Tables 4.2.6.8 and 6.1.1.4'
_computing_data_collection     'APEX2 (Bruker, 2005)'
_computing_cell_refinement     'APEX2 (Bruker, 2005)'
_computing_data_reduction     'APEX2 (Bruker, 2005)'
_computing_structure_solution     'SHELXTL (Sheldrick, 2008)'
_computing_structure_refinement     'SHELXTL (Sheldrick, 2008)'
_computing_molecular_graphics     'SHELXTL (Sheldrick, 2008)'
_computing_publication_material     'SHELXTL (Sheldrick, 2008)'
loop_
    _atom_site_type_symbol
    _atom_site_label
    _atom_site_fract_x
    _atom_site_fract_y
    _atom_site_fract_z
    _atom_site_U_iso_or_equiv
    _atom_site_adp_type
    _atom_site_calc_flag
    _atom_site_refinement_flags
    _atom_site_occupancy
    _atom_site_disorder_assembly
    _atom_site_disorder_group
    S S1 0.22775(4) 0.63689(3) 0.139002(14) 0.01803(7) Uani d . 1 . .
    S S2 0.13141(4) 0.84992(3) 0.054416(14) 0.01782(7) Uani d . 1 . .
    N N1 0.19500(13) 0.60797(10) 0.01133(5) 0.01500(19) Uani d . 1 . .
    N N2 0.15503(13) 0.65520(9) -0.05106(5) 0.01352(18) Uani d . 1 . .
    N N3 0.25257(12) 0.79575(9) -0.13046(5) 0.01259(18) Uani d . 1 . .
    N N4 0.32207(12) 1.01589(9) -0.10384(5) 0.01291(18) Uani d . 1 . .
    N N5 0.32568(13) 0.93935(9) -0.20956(5) 0.01266(18) Uani d . 1 . .
    C C1 0.18653(15) 0.68568(11) 0.05930(6) 0.0150(2) Uani d . 1 . .
    C C2 0.20870(15) 0.77788(11) -0.06931(5) 0.0123(2) Uani d . 1 . .
    C C3 0.29962(14) 0.91713(11) -0.14572(5) 0.01168(19) Uani d . 1 . .
    C C4 0.28199(15) 0.99345(11) -0.04183(5) 0.0132(2) Uani d . 1 . .
    C C5 0.21638(15) 0.87583(11) -0.02250(5) 0.0133(2) Uani d . 1 . .
    C C6 0.24582(16) 0.46325(12) 0.13017(6) 0.0178(2) Uani d . 1 . .
    H H6A 0.2309 0.4225 0.1733 0.021 Uiso calc R 1 . .
    H H6B 0.1592 0.4320 0.1014 0.021 Uiso calc R 1 . .
    C C7 0.40534(17) 0.42034(15) 0.10245(7) 0.0253(3) Uani d . 1 . .
    H H7A 0.4078 0.3259 0.0995 0.038 Uiso calc R 1 . .
    H H7B 0.4919 0.4499 0.1309 0.038 Uiso calc R 1 . .
    H H7C 0.4194 0.4574 0.0590 0.038 Uiso calc R 1 . .
    C C8 0.13997(14) 0.55459(11) -0.09830(5) 0.0126(2) Uani d . 1 . .
    C C9 0.04771(15) 0.57732(12) -0.15373(6) 0.0151(2) Uani d . 1 . .
    H H9A -0.0024 0.6587 -0.1599 0.018 Uiso calc R 1 . .
    C C10 0.02966(15) 0.48028(13) -0.19981(6) 0.0170(2) Uani d . 1 . .
    H H10A -0.0308 0.4963 -0.2381 0.020 Uiso calc R 1 . .
    C C11 0.09974(15) 0.35941(13) -0.19027(6) 0.0178(2) Uani d . 1 . .
    H H11A 0.0866 0.2932 -0.2217 0.021 Uiso calc R 1 . .
    C C12 0.18862(15) 0.33680(11) -0.13451(6) 0.0167(2) Uani d . 1 . .
    H H12A 0.2351 0.2543 -0.1276 0.020 Uiso calc R 1 . .
    C C13 0.21026(15) 0.43426(11) -0.08857(6) 0.0151(2) Uani d . 1 . .
    H H13A 0.2727 0.4186 -0.0508 0.018 Uiso calc R 1 . .
    C C14 0.39636(15) 1.05860(11) -0.23480(6) 0.0137(2) Uani d . 1 . .
    H H14A 0.4645 1.1009 -0.2017 0.016 Uiso calc R 1 . .
    H H14B 0.3126 1.1199 -0.2491 0.016 Uiso calc R 1 . .
    C C15 0.49585(15) 1.01128(13) -0.29226(6) 0.0163(2) Uani d . 1 . .
    H H15A 0.6028 0.9815 -0.2780 0.020 Uiso calc R 1 . .
    H H15B 0.5087 1.0797 -0.3254 0.020 Uiso calc R 1 . .
    C C16 0.39505(16) 0.89890(12) -0.31828(6) 0.0163(2) Uani d . 1 . .
    H H16A 0.3043 0.9306 -0.3447 0.020 Uiso calc R 1 . .
    H H16B 0.4607 0.8394 -0.3449 0.020 Uiso calc R 1 . .
    C C17 0.33637(16) 0.83293(11) -0.25639(6) 0.0151(2) Uani d . 1 . .
    H H17A 0.2306 0.7921 -0.2632 0.018 Uiso calc R 1 . .
    H H17B 0.4132 0.7665 -0.2416 0.018 Uiso calc R 1 . .
    C C18 0.30455(17) 1.10308(12) 0.00497(6) 0.0187(2) Uani d . 1 . .
    H H18A 0.3845 1.1632 -0.0123 0.028 Uiso calc R 1 . .
    H H18B 0.3412 1.0693 0.0469 0.028 Uiso calc R 1 . .
    H H18C 0.2027 1.1484 0.0109 0.028 Uiso calc R 1 . .
loop_
    _atom_site_aniso_label
    _atom_site_aniso_U_11
    _atom_site_aniso_U_22
    _atom_site_aniso_U_33
    _atom_site_aniso_U_12
    _atom_site_aniso_U_13
    _atom_site_aniso_U_23
    S1 0.02582(15) 0.01779(13) 0.01048(11) -0.00161(12) 0.00034(11) 0.00230(10)
    S2 0.02715(16) 0.01428(12) 0.01203(12) 0.00202(12) 0.00653(11) 0.00012(10)
    N1 0.0204(5) 0.0137(4) 0.0109(4) -0.0006(4) 0.0009(4) 0.0031(3)
    N2 0.0203(5) 0.0105(4) 0.0098(4) -0.0011(4) 0.0010(3) 0.0008(3)
    N3 0.0161(5) 0.0108(4) 0.0109(4) 0.0005(3) 0.0010(3) 0.0011(3)
    N4 0.0158(5) 0.0110(4) 0.0119(4) 0.0002(4) 0.0005(3) 0.0002(3)
    N5 0.0181(5) 0.0095(4) 0.0104(4) 0.0000(3) 0.0019(3) 0.0002(3)
    C1 0.0188(5) 0.0144(5) 0.0117(5) -0.0013(4) 0.0020(4) 0.0030(4)
    C2 0.0139(5) 0.0110(4) 0.0119(5) 0.0008(4) 0.0017(4) 0.0005(4)
    C3 0.0125(5) 0.0118(4) 0.0108(4) 0.0018(4) 0.0006(4) 0.0012(4)
    C4 0.0162(5) 0.0114(4) 0.0120(4) 0.0012(4) -0.0002(4) -0.0005(4)
    C5 0.0176(5) 0.0121(5) 0.0102(4) 0.0014(4) 0.0021(4) 0.0009(4)
    C6 0.0181(6) 0.0169(5) 0.0183(5) -0.0004(4) 0.0000(4) 0.0056(4)
    C7 0.0201(6) 0.0296(7) 0.0261(7) 0.0060(6) -0.0007(5) 0.0019(5)
    C8 0.0144(5) 0.0109(4) 0.0124(4) -0.0020(4) 0.0023(4) -0.0006(4)
    C9 0.0160(5) 0.0135(5) 0.0158(5) -0.0003(4) 0.0001(4) 0.0014(4)
    C10 0.0160(6) 0.0189(6) 0.0162(5) -0.0023(4) -0.0012(4) -0.0011(4)
    C11 0.0185(6) 0.0160(5) 0.0189(5) -0.0034(5) 0.0021(4) -0.0051(4)
    C12 0.0188(5) 0.0118(5) 0.0193(5) -0.0008(4) 0.0035(4) -0.0003(4)
    C13 0.0170(6) 0.0131(5) 0.0152(5) 0.0000(4) 0.0013(4) 0.0014(4)
    C14 0.0161(5) 0.0117(5) 0.0133(5) -0.0009(4) 0.0013(4) 0.0024(4)
    C15 0.0165(5) 0.0202(6) 0.0122(5) -0.0021(4) 0.0011(4) 0.0003(4)
    C16 0.0199(6) 0.0187(5) 0.0104(5) -0.0015(5) 0.0010(4) 0.0006(4)
    C17 0.0216(6) 0.0115(5) 0.0123(5) 0.0006(4) 0.0019(4) -0.0009(4)
    C18 0.0282(7) 0.0136(5) 0.0144(5) -0.0019(5) -0.0004(5) -0.0031(4)
_geom_special_details
;
All e.s.d.'s (except the e.s.d. in the dihedral angle between two l.s. planes)
are estimated using the full covariance matrix. The cell e.s.d.'s are taken
into account individually in the estimation of e.s.d.'s in distances, angles
and torsion angles; correlations between e.s.d.'s in cell parameters are only
used when they are defined by crystal symmetry. An approximate (isotropic)
treatment of cell e.s.d.'s is used for estimating e.s.d.'s involving l.s.
planes.
;
loop_
    _geom_bond_atom_site_label_1
    _geom_bond_atom_site_label_2
    _geom_bond_site_symmetry_2
    _geom_bond_distance
    _geom_bond_publ_flag
    S1 C1 . 1.7502(12) ?
    S1 C6 . 1.8144(13) ?
    S2 C5 . 1.7553(11) ?
    S2 C1 . 1.7657(12) ?
    N1 C1 . 1.2757(15) ?
    N1 N2 . 1.4137(13) ?
    N2 C2 . 1.3991(14) ?
    N2 C8 . 1.4307(15) ?
    N3 C2 . 1.3235(14) ?
    N3 C3 . 1.3545(14) ?
    N4 C4 . 1.3394(14) ?
    N4 C3 . 1.3508(14) ?
    N5 C3 . 1.3512(14) ?
    N5 C14 . 1.4646(15) ?
    N5 C17 . 1.4670(15) ?
    C2 C5 . 1.4005(15) ?
    C4 C5 . 1.3942(15) ?
    C4 C18 . 1.5008(16) ?
    C6 C7 . 1.5171(19) ?
    C6 H6A . 0.9900 ?
    C6 H6B . 0.9900 ?
    C7 H7A . 0.9800 ?
    C7 H7B . 0.9800 ?
    C7 H7C . 0.9800 ?
    C8 C13 . 1.3926(16) ?
    C8 C9 . 1.3968(16) ?
    C9 C10 . 1.3901(17) ?
    C9 H9A . 0.9500 ?
    C10 C11 . 1.3963(19) ?
    C10 H10A . 0.9500 ?
    C11 C12 . 1.3868(18) ?
    C11 H11A . 0.9500 ?
    C12 C13 . 1.3948(16) ?
    C12 H12A . 0.9500 ?
    C13 H13A . 0.9500 ?
    C14 C15 . 1.5264(17) ?
    C14 H14A . 0.9900 ?
    C14 H14B . 0.9900 ?
    C15 C16 . 1.5337(18) ?
    C15 H15A . 0.9900 ?
    C15 H15B . 0.9900 ?
    C16 C17 . 1.5261(16) ?
    C16 H16A . 0.9900 ?
    C16 H16B . 0.9900 ?
    C17 H17A . 0.9900 ?
    C17 H17B . 0.9900 ?
    C18 H18A . 0.9800 ?
    C18 H18B . 0.9800 ?
    C18 H18C . 0.9800 ?
loop_
    _geom_angle_atom_site_label_1
    _geom_angle_atom_site_label_2
    _geom_angle_atom_site_label_3
    _geom_angle_site_symmetry_1
    _geom_angle_site_symmetry_3
    _geom_angle
    _geom_angle_publ_flag
    C1 S1 C6 . . 102.06(6) ?
    C5 S2 C1 . . 95.34(5) ?
    C1 N1 N2 . . 118.10(10) ?
    C2 N2 N1 . . 118.84(9) ?
    C2 N2 C8 . . 120.50(9) ?
    N1 N2 C8 . . 112.67(9) ?
    C2 N3 C3 . . 115.51(10) ?
    C4 N4 C3 . . 116.20(10) ?
    C3 N5 C14 . . 123.61(10) ?
    C3 N5 C17 . . 121.36(9) ?
    C14 N5 C17 . . 112.11(9) ?
    N1 C1 S1 . . 122.13(9) ?
    N1 C1 S2 . . 125.35(9) ?
    S1 C1 S2 . . 112.52(7) ?
    N3 C2 N2 . . 118.10(10) ?
    N3 C2 C5 . . 122.66(10) ?
    N2 C2 C5 . . 119.23(10) ?
    N4 C3 N5 . . 117.95(10) ?
    N4 C3 N3 . . 126.56(10) ?
    N5 C3 N3 . . 115.49(10) ?
    N4 C4 C5 . . 121.46(10) ?
    N4 C4 C18 . . 116.64(10) ?
    C5 C4 C18 . . 121.85(10) ?
    C4 C5 C2 . . 117.07(10) ?
    C4 C5 S2 . . 123.37(8) ?
    C2 C5 S2 . . 119.38(9) ?
    C7 C6 S1 . . 113.66(10) ?
    C7 C6 H6A . . 108.8 ?
    S1 C6 H6A . . 108.8 ?
    C7 C6 H6B . . 108.8 ?
    S1 C6 H6B . . 108.8 ?
    H6A C6 H6B . . 107.7 ?
    C6 C7 H7A . . 109.5 ?
    C6 C7 H7B . . 109.5 ?
    H7A C7 H7B . . 109.5 ?
    C6 C7 H7C . . 109.5 ?
    H7A C7 H7C . . 109.5 ?
    H7B C7 H7C . . 109.5 ?
    C13 C8 C9 . . 120.08(11) ?
    C13 C8 N2 . . 121.16(10) ?
    C9 C8 N2 . . 118.72(10) ?
    C10 C9 C8 . . 119.66(11) ?
    C10 C9 H9A . . 120.2 ?
    C8 C9 H9A . . 120.2 ?
    C9 C10 C11 . . 120.48(12) ?
    C9 C10 H10A . . 119.8 ?
    C11 C10 H10A . . 119.8 ?
    C12 C11 C10 . . 119.50(11) ?
    C12 C11 H11A . . 120.2 ?
    C10 C11 H11A . . 120.2 ?
    C11 C12 C13 . . 120.52(11) ?
    C11 C12 H12A . . 119.7 ?
    C13 C12 H12A . . 119.7 ?
    C8 C13 C12 . . 119.73(11) ?
    C8 C13 H13A . . 120.1 ?
    C12 C13 H13A . . 120.1 ?
    N5 C14 C15 . . 102.92(9) ?
    N5 C14 H14A . . 111.2 ?
    C15 C14 H14A . . 111.2 ?
    N5 C14 H14B . . 111.2 ?
    C15 C14 H14B . . 111.2 ?
    H14A C14 H14B . . 109.1 ?
    C14 C15 C16 . . 102.40(10) ?
    C14 C15 H15A . . 111.3 ?
    C16 C15 H15A . . 111.3 ?
    C14 C15 H15B . . 111.3 ?
    C16 C15 H15B . . 111.3 ?
    H15A C15 H15B . . 109.2 ?
    C17 C16 C15 . . 103.02(9) ?
    C17 C16 H16A . . 111.2 ?
    C15 C16 H16A . . 111.2 ?
    C17 C16 H16B . . 111.2 ?
    C15 C16 H16B . . 111.2 ?
    H16A C16 H16B . . 109.1 ?
    N5 C17 C16 . . 103.36(9) ?
    N5 C17 H17A . . 111.1 ?
    C16 C17 H17A . . 111.1 ?
    N5 C17 H17B . . 111.1 ?
    C16 C17 H17B . . 111.1 ?
    H17A C17 H17B . . 109.1 ?
    C4 C18 H18A . . 109.5 ?
    C4 C18 H18B . . 109.5 ?
    H18A C18 H18B . . 109.5 ?
    C4 C18 H18C . . 109.5 ?
    H18A C18 H18C . . 109.5 ?
    H18B C18 H18C . . 109.5 ?
loop_
    _geom_torsion_atom_site_label_1
    _geom_torsion_atom_site_label_2
    _geom_torsion_atom_site_label_3
    _geom_torsion_atom_site_label_4
    _geom_torsion_site_symmetry_1
    _geom_torsion_site_symmetry_2
    _geom_torsion_site_symmetry_3
    _geom_torsion_site_symmetry_4
    _geom_torsion
    _geom_torsion_publ_flag
    C1 N1 N2 C2 . . . . 41.93(16) ?
    C1 N1 N2 C8 . . . . -168.98(11) ?
    N2 N1 C1 S1 . . . . 178.19(9) ?
    N2 N1 C1 S2 . . . . -1.02(17) ?
    C6 S1 C1 N1 . . . . -8.61(13) ?
    C6 S1 C1 S2 . . . . 170.70(7) ?
    C5 S2 C1 N1 . . . . -33.47(13) ?
    C5 S2 C1 S1 . . . . 147.25(7) ?
    C3 N3 C2 N2 . . . . 178.42(10) ?
    C3 N3 C2 C5 . . . . -2.60(18) ?
    N1 N2 C2 N3 . . . . 143.21(11) ?
    C8 N2 C2 N3 . . . . -3.42(17) ?
    N1 N2 C2 C5 . . . . -35.81(16) ?
    C8 N2 C2 C5 . . . . 177.56(11) ?
    C4 N4 C3 N5 . . . . 174.47(11) ?
    C4 N4 C3 N3 . . . . -5.39(18) ?
    C14 N5 C3 N4 . . . . 8.23(17) ?
    C17 N5 C3 N4 . . . . 167.32(11) ?
    C14 N5 C3 N3 . . . . -171.89(10) ?
    C17 N5 C3 N3 . . . . -12.81(16) ?
    C2 N3 C3 N4 . . . . 7.60(18) ?
    C2 N3 C3 N5 . . . . -172.26(10) ?
    C3 N4 C4 C5 . . . . -1.88(17) ?
    C3 N4 C4 C18 . . . . -179.27(11) ?
    N4 C4 C5 C2 . . . . 6.08(18) ?
    C18 C4 C5 C2 . . . . -176.66(12) ?
    N4 C4 C5 S2 . . . . -169.08(9) ?
    C18 C4 C5 S2 . . . . 8.17(17) ?
    N3 C2 C5 C4 . . . . -3.72(18) ?
    N2 C2 C5 C4 . . . . 175.25(11) ?
    N3 C2 C5 S2 . . . . 171.64(10) ?
    N2 C2 C5 S2 . . . . -9.38(16) ?
    C1 S2 C5 C4 . . . . -147.93(11) ?
    C1 S2 C5 C2 . . . . 37.01(11) ?
    C1 S1 C6 C7 . . . . 78.51(11) ?
    C2 N2 C8 C13 . . . . 127.99(12) ?
    N1 N2 C8 C13 . . . . -20.53(15) ?
    C2 N2 C8 C9 . . . . -54.47(15) ?
    N1 N2 C8 C9 . . . . 157.01(11) ?
    C13 C8 C9 C10 . . . . -1.54(18) ?
    N2 C8 C9 C10 . . . . -179.11(11) ?
    C8 C9 C10 C11 . . . . 1.60(19) ?
    C9 C10 C11 C12 . . . . -0.37(19) ?
    C10 C11 C12 C13 . . . . -0.94(18) ?
    C9 C8 C13 C12 . . . . 0.25(18) ?
    N2 C8 C13 C12 . . . . 177.76(11) ?
    C11 C12 C13 C8 . . . . 1.00(18) ?
    C3 N5 C14 C15 . . . . 144.67(11) ?
    C17 N5 C14 C15 . . . . -16.12(13) ?
    N5 C14 C15 C16 . . . . 34.32(12) ?
    C14 C15 C16 C17 . . . . -40.28(12) ?
    C3 N5 C17 C16 . . . . -170.29(11) ?
    C14 N5 C17 C16 . . . . -9.01(13) ?
    C15 C16 C17 N5 . . . . 30.31(13) ?
loop_
    _geom_hbond_atom_site_label_D
    _geom_hbond_atom_site_label_H
    _geom_hbond_atom_site_label_A
    _geom_hbond_site_symmetry_A
    _geom_hbond_distance_DH
    _geom_hbond_distance_HA
    _geom_hbond_distance_DA
    _geom_hbond_angle_DHA
    _geom_hbond_publ_flag
    C12 H12A N4 1_545 0.95 2.62 3.5630(15) 172 y
    C15 H15B S2 2_574 0.99 2.83 3.6264(13) 138 y
data_global
_journal_date_recd_electronic     2008-06-03
_journal_date_accepted     2008-07-08
_journal_name_full     'Acta Crystallographica, Section E'
_journal_year     2008
_journal_volume     64
_journal_issue      8
_journal_page_first     o1491
_journal_page_last     o1491
_journal_paper_category     QO
_journal_coeditor_code     XU2431
_publ_contact_author_name     'Mohsen Nikpour'
_publ_contact_author_address
;
Department of Chemistry,
School of Sciences,
Islamic Azad University,
Ahvaz Branch,
Ahvaz, Iran
;
_publ_contact_author_email     nikpour_m@yahoo.com
_publ_section_title
;\
3-Ethylsulfanyl-5-methyl-1-phenyl-7-pyrrolidin-1-yl-1<i>H</i>-pyrimido[4,5-\
<i>e</i>][1,3,4]thiadiazine
;
loop_
    _publ_author_name
    _publ_author_address
    'Nikpour, M.'
;
Department of Chemistry,
School of Sciences,
Islamic Azad University,
Ahvaz Branch,
Ahvaz,
Iran
;
    'Bakavoli, M.'
;
Department of Chemistry,
School of Sciences,
Ferdowsi University,
Mashhad,
917751436,
Iran
;
    'Rahimizadeh, M.'
;
Department of Chemistry,
School of Sciences,
Ferdowsi University,
Mashhad,
917751436,
Iran
;
    'Bigdeli, M. R.'
;
Department of Chemistry,
School of Sciences,
Islamic Azad University,
Ahvaz Branch,
Ahvaz,
Iran
;
    'Mirzaei, M.'
;
Department of Chemistry,
School of Sciences,
Ferdowsi University,
Mashhad,
917751436,
Iran
;
