# Supplementary material for: 3-Ethyl­sulfanyl-5-methyl-1-phenyl-7-(pyrrolidin-1-yl)-1H-pyrimido[4,5-e][1,3,4]thia­diazine
Source: Acta Crystallogr Sect E Struct Rep Online. 2008 Jul 16;64(Pt 8):o1491. doi: 10.1107/S1600536808021144 (PMC2962043; doi:10.1107/S1600536808021144)
Supplement: Supplementary file 2 [file e-64-o1491-Isup2.hkl]

# 
# h,k,l, Fc-squared, Fo-squared, sigma(Fo-squared) and status flag 
# 
data_I
_shelx_title ' a in P2(1)2(1)2(1)' 
_shelx_refln_list_code          4 
_shelx_F_calc_maximum      210.11 
_exptl_crystal_F_000       784.00 
_reflns_d_resolution_high  0.6602 
 
loop_ 
 _symmetry_equiv_pos_as_xyz 
 'x, y, z' 
 '-x+1/2, -y, z+1/2' 
 '-x, y+1/2, -z+1/2' 
 'x+1/2, -y+1/2, -z' 
 
_cell_length_a     8.3601 
_cell_length_b    10.3596 
_cell_length_c    20.5754 
_cell_angle_alpha  90.000 
_cell_angle_beta   90.000 
_cell_angle_gamma  90.000 
 
_shelx_F_squared_multiplier     1.000 
 
loop_ 
 _refln_index_h 
 _refln_index_k 
 _refln_index_l 
 _refln_F_squared_calc 
 _refln_F_squared_meas 
 _refln_F_squared_sigma 
 _refln_observed_status 
   2   0   0    44145.29    41400.64    481.78 o 
   4   0   0      212.46      229.86      6.09 o 
   6   0   0       66.27       81.82      6.67 o 
   8   0   0       72.19       63.11     10.51 o 
  10   0   0      262.60      246.84     19.63 o 
  12   0   0       82.87       80.50     25.69 o 
   1   1   0      149.61      165.69      1.87 o 
   2   1   0     5266.78     5423.73     38.77 o 
   3   1   0       45.05       28.58      1.51 o 
   4   1   0     1385.41     1508.85     14.12 o 
   5   1   0     2336.75     2267.07     19.62 o 
   6   1   0       37.40       54.51      3.06 o 
   7   1   0       42.07       43.01      4.95 o 
   8   1   0       76.46       84.28      8.24 o 
   9   1   0      126.67      133.06     10.23 o 
  10   1   0      446.39      441.88     17.70 o 
  11   1   0       47.97       51.12      9.13 o 
  12   1   0      138.91      147.68     13.46 o 
   0   2   0    11661.41    11884.69    131.11 o 
   1   2   0      194.64      198.09      3.40 o 
   2   2   0      952.40      985.39      9.08 o 
   3   2   0      250.74      261.76      3.44 o 
   4   2   0      223.76      238.64      8.68 o 
   5   2   0      986.23      905.00     17.50 o 
   6   2   0      135.63      118.61      5.35 o 
   7   2   0      414.52      394.53      9.59 o 
   8   2   0       18.94       17.34      4.41 o 
   9   2   0      105.20      107.30      9.69 o 
  10   2   0       72.00       78.19      9.34 o 
  11   2   0        0.03       -5.95      5.95 o 
  12   2   0        0.13       -0.81      6.95 o 
   1   3   0      488.24      483.54      6.70 o 
   2   3   0     1668.99     1731.43     16.06 o 
   3   3   0     1375.75     1284.97     13.06 o 
   4   3   0      113.49      138.20      4.32 o 
   5   3   0       30.89       18.86      2.09 o 
   6   3   0       41.35       45.70      4.14 o 
   7   3   0      292.09      284.92      8.68 o 
   8   3   0        0.03       -3.05      3.05 o 
   9   3   0      912.22      924.21     26.88 o 
  10   3   0       75.96       68.20      9.20 o 
  11   3   0        1.24        0.20      6.67 o 
  12   3   0       84.63       67.69     12.06 o 
   0   4   0    11198.37    11184.49    123.76 o 
   1   4   0      623.97      658.93      9.60 o 
   2   4   0     3072.75     3129.96     26.93 o 
   3   4   0      328.48      371.89      7.93 o 
   4   4   0     1372.38     1600.81     16.56 o 
   5   4   0      587.31      550.62      8.27 o 
   6   4   0       97.57       82.66      5.21 o 
   7   4   0       26.58       30.03      4.47 o 
   8   4   0       20.40       13.10      4.22 o 
   9   4   0        0.00        3.44      5.46 o 
  10   4   0       17.95       10.60      6.90 o 
  11   4   0        9.61       10.09      7.77 o 
  12   4   0      103.14      104.08     15.39 o 
   1   5   0     1024.79     1002.72     12.70 o 
   2   5   0      720.10      682.14     10.40 o 
   3   5   0      642.38      647.65      9.25 o 
   4   5   0     2144.07     2199.80     21.80 o 
   5   5   0      409.35      436.89      7.40 o 
   6   5   0      178.43      172.68      7.06 o 
   7   5   0       91.93       92.46      6.09 o 
   8   5   0       33.36       29.55      6.49 o 
   9   5   0       28.14       20.38      6.02 o 
  10   5   0      499.64      520.31     23.22 o 
  11   5   0       42.60       33.54     10.27 o 
  12   5   0      187.11      180.54     17.86 o 
   0   6   0     1617.20     1604.38     35.06 o 
   1   6   0       20.46       31.32      4.57 o 
   2   6   0      121.76      131.11      4.89 o 
   3   6   0      133.65      139.14      5.08 o 
   4   6   0       23.97       23.79      2.36 o 
   5   6   0      582.51      590.52     10.92 o 
   6   6   0      427.83      431.76     12.72 o 
   7   6   0      504.02      467.08     13.79 o 
   8   6   0      401.91      391.43     13.36 o 
   9   6   0      192.82      159.32     10.09 o 
  10   6   0      145.13      143.88     14.55 o 
  11   6   0        0.19        6.36      8.53 o 
   1   7   0      289.02      315.07      7.29 o 
   2   7   0       45.04       40.04      3.44 o 
   3   7   0     1475.51     1523.95     19.38 o 
   4   7   0      387.68      387.49      8.79 o 
   5   7   0      732.69      740.39     12.60 o 
   6   7   0     1340.80     1214.63     22.93 o 
   7   7   0       44.55       51.42      6.75 o 
   8   7   0       38.36       38.73      6.57 o 
   9   7   0       83.40       80.40      9.13 o 
  10   7   0        5.64       17.40      9.25 o 
  11   7   0        0.38       -0.12      8.81 o 
   0   8   0      150.22      134.23      6.07 o 
   1   8   0     1046.54     1025.85     14.97 o 
   2   8   0      119.70      103.59      6.61 o 
   3   8   0        6.39        8.89      3.02 o 
   4   8   0      539.57      469.79     10.36 o 
   5   8   0      529.19      497.89     12.17 o 
   6   8   0       52.63       41.32      6.26 o 
   7   8   0      139.64      151.56      9.86 o 
   8   8   0      130.05      111.59      9.39 o 
   9   8   0       23.91       30.80      7.63 o 
  10   8   0       35.56       44.38     12.03 o 
   1   9   0      553.89      575.13     13.72 o 
   2   9   0      524.46      511.78     11.89 o 
   3   9   0      646.55      581.47     11.98 o 
   4   9   0     1205.47     1136.73     19.47 o 
   5   9   0      229.97      209.17     10.35 o 
   6   9   0        2.87        0.59      4.75 o 
   7   9   0       13.58        8.09      5.07 o 
   8   9   0       40.12       39.31      7.67 o 
   9   9   0       50.96       41.40      7.71 o 
  10   9   0      144.82      181.16     17.54 o 
   0  10   0      960.57      948.64     25.30 o 
   1  10   0      576.64      555.86     13.52 o 
   2  10   0       81.12       87.90      5.65 o 
   3  10   0       45.78       47.56      6.24 o 
   4  10   0     1068.80     1011.85     17.35 o 
   5  10   0       88.60       81.74      7.77 o 
   6  10   0        1.68       -1.91      4.90 o 
   7  10   0       31.10       32.05      6.90 o 
   8  10   0      285.09      320.03     14.91 o 
   9  10   0      132.33      125.43     11.14 o 
   1  11   0      280.55      249.27     11.69 o 
   2  11   0       63.95       65.97      6.44 o 
   3  11   0      498.40      471.73     14.30 o 
   4  11   0     1234.22     1174.93     19.69 o 
   5  11   0      206.01      176.37     10.88 o 
   6  11   0      933.26      921.41     22.52 o 
   7  11   0      103.26      115.71     10.47 o 
   8  11   0       39.33       50.23      8.69 o 
   9  11   0       11.03       -0.11      6.73 o 
   0  12   0       71.00       52.90      8.86 o 
   1  12   0       26.07       21.82      5.33 o 
   2  12   0      243.66      228.51     10.55 o 
   3  12   0      188.11      178.43      9.77 o 
   4  12   0      336.40      368.59     17.06 o 
   5  12   0      414.48      382.79     17.83 o 
   6  12   0      468.81      484.26     20.45 o 
   7  12   0        4.07       11.38      6.38 o 
   8  12   0      144.29      135.44     11.92 o 
   1  13   0      152.23      171.33     10.11 o 
   2  13   0      129.68      134.30      9.31 o 
   3  13   0        1.94        4.50      4.90 o 
   4  13   0        0.86        1.96      6.29 o 
   5  13   0      185.67      198.08     14.65 o 
   6  13   0        0.02        4.90      8.51 o 
   7  13   0        1.09        1.33      7.57 o 
   0  14   0     1135.33     1125.03     33.37 o 
   1  14   0       51.80       45.28      7.07 o 
   2  14   0       80.17      111.42      9.32 o 
   3  14   0       52.08       34.61      7.69 o 
   4  14   0        0.00       -4.30     12.72 o 
   5  14   0       96.34       90.06     11.72 o 
   1  15   0        5.78        2.38      6.00 o 
   2  15   0       81.31       82.98      8.83 o 
   3  15   0       16.63       13.19      8.06 o 
   1   0   1      813.55      811.89      6.03 o 
   2   0   1    12251.57    12525.55     86.77 o 
   3   0   1     4768.09     5012.75     46.38 o 
   4   0   1     2197.28     2270.69     20.52 o 
   5   0   1      715.67      691.73      8.75 o 
   6   0   1        6.91        7.42      2.03 o 
   7   0   1        0.22        4.30      1.96 o 
   8   0   1        3.45        2.56      5.12 o 
   9   0   1      209.07      210.54     18.36 o 
  10   0   1      651.62      652.94     20.66 o 
  11   0   1       18.62       24.86      9.28 o 
  12   0   1      115.85      106.63     12.27 o 
 -12   1   1      283.47      293.68     17.31 o 
 -11   1   1       59.12       61.29      9.46 o 
 -10   1   1       90.50       86.27      9.81 o 
  -9   1   1       28.70       34.65      6.96 o 
  -8   1   1      304.21      278.09     12.55 o 
  -7   1   1      742.92      787.51     13.46 o 
  -6   1   1       61.65       58.17      5.56 o 
  -5   1   1     3896.97     4025.71     49.32 o 
  -4   1   1       17.05       27.98      2.19 o 
  -3   1   1     4569.16     4863.89     42.82 o 
  -2   1   1    21462.22    21653.38    174.69 o 
  -1   1   1     1024.74     1116.40      8.50 o 
   0   1   1    16350.29    15167.93    206.94 o 
   1   1   1     1068.88     1161.54      8.88 o 
   2   1   1    21580.21    21526.16    178.92 o 
   3   1   1     4613.09     4935.64     42.86 o 
   4   1   1       17.76       27.00      1.81 o 
   5   1   1     3914.80     4037.80     34.90 o 
   6   1   1       55.66       60.75      2.60 o 
   7   1   1      747.64      780.00     14.50 o 
   8   1   1      300.69      330.87     13.24 o 
   9   1   1       26.90       22.84      6.39 o 
  10   1   1       91.71       95.18     11.06 o 
  11   1   1       58.45       64.30      9.33 o 
  12   1   1      287.76      268.17     16.91 o 
 -12   2   1       20.03        6.10     10.30 o 
 -11   2   1      261.34      272.17     15.65 o 
 -10   2   1      131.37      141.43     11.51 o 
  -9   2   1       79.02       66.88      8.39 o 
  -8   2   1      173.81      164.91      9.03 o 
  -7   2   1      430.59      420.17     10.04 o 
  -6   2   1      163.26      176.44      6.04 o 
  -5   2   1      216.59      202.78      5.43 o 
  -4   2   1     2539.68     2631.88     25.59 o 
  -3   2   1     1222.19     1241.44     11.12 o 
  -2   2   1    10555.78    10752.01     96.54 o 
  -1   2   1      121.45      133.91      3.69 o 
   0   2   1     7423.52     7658.28     53.45 o 
   1   2   1      121.86      129.98      2.95 o 
   2   2   1    10541.01    10691.21     70.73 o 
   3   2   1     1165.30     1156.61     13.02 o 
   4   2   1     2481.33     2572.70     25.42 o 
   5   2   1      192.95      192.26      4.61 o 
   6   2   1      152.74      176.31      6.26 o 
   7   2   1      431.26      434.62     10.13 o 
   8   2   1      173.43      182.78     10.80 o 
   9   2   1       84.40       61.73      8.12 o 
  10   2   1      128.05      125.42     11.08 o 
  11   2   1      263.42      277.26     15.85 o 
  12   2   1       20.78       18.88      8.08 o 
 -12   3   1       42.71       50.83     11.00 o 
 -11   3   1      170.69      166.96     13.32 o 
 -10   3   1      185.45      178.95     12.60 o 
  -9   3   1       59.87       54.19     10.77 o 
  -8   3   1       82.27       78.32      5.69 o 
  -7   3   1      420.97      409.92     14.46 o 
  -6   3   1     1214.08     1245.60     19.87 o 
  -5   3   1      569.95      550.00     10.63 o 
  -4   3   1      186.88      186.53      3.84 o 
  -3   3   1      630.97      680.29      9.00 o 
  -2   3   1      232.98      251.35      8.16 o 
  -1   3   1      318.98      353.85      6.62 o 
   0   3   1        4.67        6.84      1.11 o 
   1   3   1      336.94      364.98      4.24 o 
   2   3   1      222.88      242.69      8.25 o 
   3   3   1      623.06      667.65      7.54 o 
   4   3   1      189.41      182.73      4.23 o 
   5   3   1      582.47      591.76      8.01 o 
   6   3   1     1233.55     1256.09     17.39 o 
   7   3   1      437.67      431.41     10.41 o 
   8   3   1       82.76       89.44      6.81 o 
   9   3   1       62.12       74.78      7.68 o 
  10   3   1      184.08      182.72     17.42 o 
  11   3   1      171.40      158.71     14.11 o 
  12   3   1       44.48       37.34     20.88 o 
 -12   4   1      104.69      113.41     14.49 o 
 -11   4   1      231.89      226.32     17.88 o 
 -10   4   1      184.34      187.77     14.47 o 
  -9   4   1      174.90      173.58     11.58 o 
  -8   4   1      119.50      130.58      7.18 o 
  -7   4   1       80.73       86.60      5.86 o 
  -6   4   1      320.68      307.38      8.73 o 
  -5   4   1      279.59      267.99      5.15 o 
  -4   4   1     1506.35     1599.83     18.73 o 
  -3   4   1      654.79      677.99      9.65 o 
  -2   4   1     4635.19     4811.00     43.03 o 
  -1   4   1       35.22       36.47      2.62 o 
   0   4   1     3429.16     3661.97     31.00 o 
   1   4   1       33.63       33.27      1.83 o 
   2   4   1     4645.69     4818.42     43.09 o 
   3   4   1      660.27      678.45      8.11 o 
   4   4   1     1520.66     1597.96     18.01 o 
   5   4   1      279.09      260.58      9.52 o 
   6   4   1      327.81      338.08      7.40 o 
   7   4   1       80.63       73.26      5.46 o 
   8   4   1      116.39      125.35      7.08 o 
   9   4   1      170.18      155.66     10.97 o 
  10   4   1      179.09      192.76     13.37 o 
  11   4   1      230.91      202.44     19.77 o 
  12   4   1      101.37      118.35     22.91 o 
 -11   5   1        7.77        3.12      7.89 o 
 -10   5   1       43.31       53.07     16.97 o 
  -9   5   1        9.07       13.95      6.40 o 
  -8   5   1      418.64      402.83     12.54 o 
  -7   5   1      149.70      145.00      7.16 o 
  -6   5   1       79.39       74.91      5.27 o 
  -5   5   1      239.55      235.15      5.42 o 
  -4   5   1      163.09      151.48      4.39 o 
  -3   5   1      464.87      494.42      6.61 o 
  -2   5   1     1613.71     1750.30     19.44 o 
  -1   5   1     3523.06     3753.85     35.50 o 
   0   5   1     5893.44     6058.19     49.88 o 
   1   5   1     3517.93     3776.37     30.46 o 
   2   5   1     1634.42     1753.87     19.43 o 
   3   5   1      461.61      489.12      7.34 o 
   4   5   1      168.94      147.64      4.29 o 
   5   5   1      242.04      229.87      5.30 o 
   6   5   1       79.14       80.16      5.30 o 
   7   5   1      151.01      150.68      7.23 o 
   8   5   1      435.63      416.16     12.56 o 
   9   5   1        9.42        0.06      5.49 o 
  10   5   1       43.55       49.22     10.40 o 
  11   5   1        7.43        6.94      8.84 o 
 -11   6   1       82.19       48.17     11.45 o 
 -10   6   1       34.54       41.38     10.04 o 
  -9   6   1       22.79       19.07      5.44 o 
  -8   6   1      135.28      122.78     10.54 o 
  -7   6   1       19.99       22.48      5.17 o 
  -6   6   1      723.63      692.60     13.80 o 
  -5   6   1     1304.46     1293.16     15.41 o 
  -4   6   1       81.71       84.87      3.63 o 
  -3   6   1     1996.85     1984.55     22.52 o 
  -2   6   1     1172.26     1187.99     15.42 o 
  -1   6   1      967.72      986.42     13.33 o 
   0   6   1      438.11      479.96      7.42 o 
   1   6   1      956.85      978.65     12.97 o 
   2   6   1     1143.42     1195.40     16.56 o 
   3   6   1     1975.88     1993.71     24.17 o 
   4   6   1       73.61       86.26      5.31 o 
   5   6   1     1312.67     1287.72     15.75 o 
   6   6   1      721.47      688.30     15.91 o 
   7   6   1       19.51       18.74      4.95 o 
   8   6   1      136.28      127.79      8.78 o 
   9   6   1       24.25       25.14      6.16 o 
  10   6   1       30.18       18.46      9.00 o 
  11   6   1       83.05       65.31     20.10 o 
 -11   7   1      266.35      260.62     20.24 o 
 -10   7   1       33.25       38.37     14.99 o 
  -9   7   1      107.38      108.00      9.30 o 
  -8   7   1      344.53      341.87     13.28 o 
  -7   7   1      490.03      463.37     14.39 o 
  -6   7   1      274.35      271.05     11.01 o 
  -5   7   1      243.55      246.29      7.30 o 
  -4   7   1      641.50      600.59     11.04 o 
  -3   7   1      456.03      447.53      9.32 o 
  -2   7   1      173.46      152.12      5.56 o 
  -1   7   1      135.69      134.31      5.12 o 
   0   7   1        2.70       -0.61      2.41 o 
   1   7   1      134.88      136.56      5.07 o 
   2   7   1      176.93      160.12      5.66 o 
   3   7   1      444.00      424.84      9.30 o 
   4   7   1      631.27      584.24     10.97 o 
   5   7   1      240.39      244.01      7.26 o 
   6   7   1      271.29      278.31     11.14 o 
   7   7   1      494.91      480.37     14.60 o 
   8   7   1      348.02      331.17     13.30 o 
   9   7   1      109.26      106.99     14.71 o 
  10   7   1       34.30       31.93     10.03 o 
  11   7   1      264.58      231.91     19.55 o 
 -10   8   1       45.45       48.35     11.27 o 
  -9   8   1      100.16      111.96     11.05 o 
  -8   8   1      191.12      173.89     10.88 o 
  -7   8   1       31.74       28.17      6.07 o 
  -6   8   1        7.23       12.90      5.01 o 
  -5   8   1      215.33      218.22      8.43 o 
  -4   8   1       67.13       52.51      4.46 o 
  -3   8   1      498.98      501.15     10.47 o 
  -2   8   1       87.40       86.47      4.79 o 
  -1   8   1       14.56       14.45      3.54 o 
   0   8   1       35.54       38.47      3.23 o 
   1   8   1       15.39       14.13      4.84 o 
   2   8   1       95.50       89.65      4.93 o 
   3   8   1      513.88      509.45     10.50 o 
   4   8   1       60.65       56.37      4.54 o 
   5   8   1      208.33      212.82     10.74 o 
   6   8   1        6.12        3.20      4.75 o 
   7   8   1       32.04       33.03      6.35 o 
   8   8   1      193.10      187.54     10.93 o 
   9   8   1      102.34      105.39      9.51 o 
  10   8   1       43.99       37.37     10.49 o 
 -10   9   1        5.49       15.64      9.47 o 
  -9   9   1       10.63       17.58      6.88 o 
  -8   9   1      243.15      231.82     12.63 o 
  -7   9   1       12.59       17.75      5.94 o 
  -6   9   1       20.31       14.90      5.39 o 
  -5   9   1      163.21      143.75      9.20 o 
  -4   9   1      398.01      355.84      9.90 o 
  -3   9   1        0.20       -2.67      2.74 o 
  -2   9   1      812.23      784.15     13.75 o 
  -1   9   1     1418.20     1343.21     18.68 o 
   0   9   1      665.23      675.44     14.03 o 
   1   9   1     1397.47     1346.52     23.46 o 
   2   9   1      791.70      762.42     13.60 o 
   3   9   1        0.11       -2.69      2.69 o 
   4   9   1      402.18      374.25      9.81 o 
   5   9   1      165.25      155.75      7.97 o 
   6   9   1       20.01       14.77      5.22 o 
   7   9   1       13.22       10.44      5.59 o 
   8   9   1      245.14      239.00     12.58 o 
   9   9   1       10.29        5.83      7.68 o 
  10   9   1        6.22       -1.84      8.44 o 
  -9  10   1       56.69       46.67      9.27 o 
  -8  10   1       93.28       81.17      9.41 o 
  -7  10   1        0.94        8.67      5.68 o 
  -6  10   1      580.99      562.12     17.59 o 
  -5  10   1       10.60       17.97      5.38 o 
  -4  10   1      419.94      407.89     10.84 o 
  -3  10   1       48.09       36.31      5.36 o 
  -2  10   1     1400.21     1367.22     20.05 o 
  -1  10   1       25.83       18.09      5.36 o 
   0  10   1       58.83       60.97      5.87 o 
   1  10   1       23.56       25.37      4.84 o 
   2  10   1     1361.51     1355.72     19.91 o 
   3  10   1       47.42       42.45      4.78 o 
   4  10   1      411.32      419.06     10.89 o 
   5  10   1       10.59       11.52      4.96 o 
   6  10   1      568.94      529.94     16.49 o 
   7  10   1        1.26       -5.13      5.13 o 
   8  10   1       93.52       96.00      9.77 o 
   9  10   1       60.27       65.22      9.17 o 
  -9  11   1        2.60        4.28      6.99 o 
  -8  11   1      120.49      119.78     11.09 o 
  -7  11   1      542.09      552.18     18.14 o 
  -6  11   1      525.65      538.93     17.31 o 
  -5  11   1      223.74      246.23     14.89 o 
  -4  11   1      729.53      730.75     15.07 o 
  -3  11   1      282.38      265.74     10.59 o 
  -2  11   1      111.98      113.19      7.77 o 
  -1  11   1       64.92       47.60      5.89 o 
   0  11   1      119.65      111.21      7.75 o 
   1  11   1       64.05       70.33      6.54 o 
   2  11   1      112.00      104.44      7.53 o 
   3  11   1      286.91      278.37     11.33 o 
   4  11   1      728.35      740.51     15.23 o 
   5  11   1      222.58      208.31     11.35 o 
   6  11   1      520.62      505.92     16.84 o 
   7  11   1      520.25      508.68     17.66 o 
   8  11   1      120.35      129.89     10.88 o 
   9  11   1        3.06       10.37      6.67 o 
  -8  12   1      221.17      233.90     14.30 o 
  -7  12   1      113.70      122.18     11.26 o 
  -6  12   1      165.75      169.81     14.76 o 
  -5  12   1      309.27      301.75     16.22 o 
  -4  12   1      377.23      384.01     17.40 o 
  -3  12   1       60.84       51.14      6.42 o 
  -2  12   1      303.61      297.06     11.68 o 
  -1  12   1      375.73      376.86     12.80 o 
   0  12   1       14.35       12.18      4.91 o 
   1  12   1      375.53      389.58     12.79 o 
   2  12   1      309.13      322.11     12.02 o 
   3  12   1       66.35       50.76      6.55 o 
   4  12   1      382.92      368.56     18.87 o 
   5  12   1      316.28      309.85     20.28 o 
   6  12   1      172.18      177.48     14.06 o 
   7  12   1      117.68      108.10     10.43 o 
   8  12   1      221.78      211.92     13.82 o 
  -7  13   1      332.56      339.55     19.06 o 
  -6  13   1        5.39        1.70      7.63 o 
  -5  13   1       99.36      132.59     12.86 o 
  -4  13   1       40.78       31.94      8.57 o 
  -3  13   1       41.81       42.37      7.15 o 
  -2  13   1      500.10      490.25     24.65 o 
  -1  13   1      118.69      107.97      8.59 o 
   0  13   1      620.04      593.42     16.24 o 
   1  13   1      117.83      116.43      9.96 o 
   2  13   1      493.56      513.89     15.24 o 
   3  13   1       46.95       29.26      6.71 o 
   4  13   1       39.33       47.91      8.83 o 
   5  13   1       98.02      107.99     12.02 o 
   6  13   1        4.84       10.20      7.64 o 
   7  13   1      340.87      386.35     33.42 o 
  -5  14   1       73.56       84.92     12.28 o 
  -4  14   1       50.70       55.47     15.19 o 
  -3  14   1       28.24       21.52      6.63 o 
  -2  14   1      136.36      138.31      9.94 o 
  -1  14   1       49.25       37.19      6.62 o 
   0  14   1       17.16       11.33      5.43 o 
   1  14   1       46.36       37.01      6.75 o 
   2  14   1      136.92      143.34     10.02 o 
   3  14   1       29.60       23.20      9.37 o 
   4  14   1       53.38       57.85      9.96 o 
   5  14   1       72.97       83.39     11.17 o 
  -3  15   1        4.07        8.53      9.88 o 
  -2  15   1        6.91        4.69      7.28 o 
  -1  15   1       19.87       14.83      6.00 o 
   0  15   1      131.38      123.69     10.39 o 
   1  15   1       20.45       25.14      7.46 o 
   2  15   1        7.52        1.09      5.93 o 
   3  15   1        4.40       -3.13      6.34 o 
   0   0   2     1481.97     1434.64     62.85 o 
   1   0   2     1772.68     1976.88     14.58 o 
   2   0   2    14374.91    14526.34    111.82 o 
   3   0   2      161.59      196.84      3.83 o 
   4   0   2      259.11      209.39      4.19 o 
   5   0   2       79.83       78.25      3.14 o 
   6   0   2      153.28      179.20      4.35 o 
   7   0   2     1942.29     1987.01     24.94 o 
   8   0   2       31.52       29.80      6.20 o 
   9   0   2      219.54      204.49     11.95 o 
  10   0   2        0.40        3.17      5.73 o 
  11   0   2       20.01       25.32      7.71 o 
  12   0   2      300.00      322.85     18.44 o 
 -12   1   2      106.27       99.04     12.03 o 
 -11   1   2       26.70       27.17      7.81 o 
 -10   1   2       22.75       14.12      7.94 o 
  -9   1   2      362.08      351.91     22.90 o 
  -8   1   2       72.69       78.29      8.98 o 
  -7   1   2      218.17      217.00      6.02 o 
  -6   1   2      583.28      567.47      9.82 o 
  -5   1   2      609.44      674.07      9.98 o 
  -4   1   2     4088.05     4311.02     38.96 o 
  -3   1   2     2092.55     2177.71     21.31 o 
  -2   1   2    24602.43    24291.00    176.48 o 
  -1   1   2      881.43      899.62      7.04 o 
   0   1   2      612.13      660.62      5.54 o 
   1   1   2      852.89      864.52      8.11 o 
   2   1   2    24588.50    24056.84    202.00 o 
   3   1   2     2122.98     2239.73     21.29 o 
   4   1   2     4022.13     4236.78     38.78 o 
   5   1   2      622.18      704.56     11.12 o 
   6   1   2      564.30      540.44      9.02 o 
   7   1   2      214.93      206.55      6.91 o 
   8   1   2       75.42       74.60      6.20 o 
   9   1   2      365.60      369.15     17.55 o 
  10   1   2       21.04       22.86      6.79 o 
  11   1   2       22.59       30.49      7.86 o 
  12   1   2      107.56       99.50     12.03 o 
 -12   2   2       44.20       36.02     10.45 o 
 -11   2   2      207.62      177.37     13.37 o 
 -10   2   2       25.06       23.66      7.10 o 
  -9   2   2       37.44       34.03      7.04 o 
  -8   2   2     1562.03     1539.51     28.19 o 
  -7   2   2      622.89      637.90     12.51 o 
  -6   2   2     1329.09     1304.33     17.41 o 
  -5   2   2      517.38      569.82      9.77 o 
  -4   2   2      111.92      122.91      3.99 o 
  -3   2   2     1539.69     1627.83     16.93 o 
  -2   2   2     1787.19     1972.56     21.66 o 
  -1   2   2      514.66      543.24      5.69 o 
   0   2   2     2390.15     2467.62     20.46 o 
   1   2   2      524.54      529.37      5.96 o 
   2   2   2     1812.48     1983.77     19.17 o 
   3   2   2     1517.89     1616.31     16.73 o 
   4   2   2      113.84      120.58      3.75 o 
   5   2   2      528.22      589.67      9.01 o 
   6   2   2     1309.63     1308.61     16.05 o 
   7   2   2      639.06      662.36     13.60 o 
   8   2   2     1561.11     1562.05     37.40 o 
   9   2   2       35.33       34.37      9.41 o 
  10   2   2       23.39       22.42      7.83 o 
  11   2   2      204.10      198.05     13.88 o 
  12   2   2       43.39       33.12      8.63 o 
 -12   3   2       19.44       26.69     10.03 o 
 -11   3   2       62.88       58.59      9.37 o 
 -10   3   2        7.67        5.72      5.76 o 
  -9   3   2      292.27      281.88     21.82 o 
  -8   3   2       37.55       35.10      4.54 o 
  -7   3   2     1029.55     1026.33     25.51 o 
  -6   3   2      455.07      444.68     10.11 o 
  -5   3   2      610.87      688.80     12.65 o 
  -4   3   2     4862.75     4845.28     48.85 o 
  -3   3   2      935.83      979.15     11.68 o 
  -2   3   2     2066.29     2203.20     21.57 o 
  -1   3   2      103.46      114.75      3.57 o 
   0   3   2      236.13      238.37      4.53 o 
   1   3   2      109.81      114.97      2.03 o 
   2   3   2     2118.65     2261.72     21.63 o 
   3   3   2      935.85      973.74      9.96 o 
   4   3   2     4924.59     4932.15     41.48 o 
   5   3   2      594.84      685.85      9.23 o 
   6   3   2      463.96      465.87      7.34 o 
   7   3   2     1032.62     1030.26     16.96 o 
   8   3   2       39.24       40.62      4.89 o 
   9   3   2      301.49      300.93     12.68 o 
  10   3   2        7.82        1.22      5.69 o 
  11   3   2       67.40       54.22      8.87 o 
  12   3   2       18.60       16.73     10.20 o 
 -12   4   2       14.59       13.15      9.13 o 
 -11   4   2       61.08       58.26     11.94 o 
 -10   4   2        5.46       11.80      7.58 o 
  -9   4   2      229.57      223.20     12.58 o 
  -8   4   2       63.28       63.93      5.77 o 
  -7   4   2      323.40      327.11      9.71 o 
  -6   4   2     1086.08     1011.02     16.66 o 
  -5   4   2      386.46      407.02      9.22 o 
  -4   4   2      574.22      587.81      9.06 o 
  -3   4   2      531.54      552.30      8.50 o 
  -2   4   2       74.92       94.92      4.24 o 
  -1   4   2     5117.92     5130.72     49.35 o 
   0   4   2     2659.21     2892.88     25.28 o 
   1   4   2     5117.90     5139.90     39.97 o 
   2   4   2       71.58       85.44      3.08 o 
   3   4   2      509.67      530.84      7.66 o 
   4   4   2      547.54      570.35      7.51 o 
   5   4   2      381.00      383.87      9.68 o 
   6   4   2     1092.13     1073.40     14.71 o 
   7   4   2      319.37      312.28     14.92 o 
   8   4   2       59.55       64.79      5.79 o 
   9   4   2      235.74      223.22     10.73 o 
  10   4   2        5.08        0.54      5.89 o 
  11   4   2       61.80       56.06     11.53 o 
  12   4   2       14.45       26.24      9.62 o 
 -11   5   2      248.07      229.87     18.48 o 
 -10   5   2       93.99      100.26     14.88 o 
  -9   5   2      155.49      155.40     11.41 o 
  -8   5   2        7.04       11.31      4.04 o 
  -7   5   2       19.17       18.79      4.23 o 
  -6   5   2      544.53      546.77     11.97 o 
  -5   5   2        5.33        4.89      2.00 o 
  -4   5   2       19.58       19.14      2.45 o 
  -3   5   2     1475.49     1449.28     15.09 o 
  -2   5   2     2820.84     3018.63     32.09 o 
  -1   5   2      687.09      738.27     11.28 o 
   0   5   2      360.36      464.07      6.81 o 
   1   5   2      672.54      718.87      9.08 o 
   2   5   2     2767.76     2934.66     25.39 o 
   3   5   2     1477.58     1446.81     14.44 o 
   4   5   2       17.59       17.89      2.00 o 
   5   5   2        4.54        4.48      1.78 o 
   6   5   2      559.28      557.47     10.26 o 
   7   5   2       18.37       17.89      3.98 o 
   8   5   2        5.89        7.23      3.74 o 
   9   5   2      159.02      178.35     11.53 o 
  10   5   2       90.70       92.25     20.09 o 
  11   5   2      256.14      237.32     18.39 o 
 -11   6   2       75.99       75.65     15.48 o 
 -10   6   2      108.62      103.49     20.48 o 
  -9   6   2      245.46      257.81     16.43 o 
  -8   6   2      251.22      260.47     11.57 o 
  -7   6   2       23.47       28.78      5.47 o 
  -6   6   2       86.66       82.99      5.66 o 
  -5   6   2      112.66      133.76      4.60 o 
  -4   6   2      951.02      954.51     12.26 o 
  -3   6   2      150.74      140.55      5.18 o 
  -2   6   2       52.57       63.78      4.55 o 
  -1   6   2      715.26      730.52     11.16 o 
   0   6   2      251.93      275.05      5.57 o 
   1   6   2      702.88      722.17     10.16 o 
   2   6   2       51.02       58.66      2.81 o 
   3   6   2      158.77      156.20      4.39 o 
   4   6   2      935.99      920.46     11.85 o 
   5   6   2      109.80      117.77      4.34 o 
   6   6   2       92.87       95.78      7.05 o 
   7   6   2       25.73       26.08      5.32 o 
   8   6   2      249.10      252.70     12.50 o 
   9   6   2      241.59      233.38     11.64 o 
  10   6   2      109.59      139.45     14.66 o 
  11   6   2       75.56       57.96     12.45 o 
 -11   7   2      109.12      110.91     14.99 o 
 -10   7   2       62.46       48.60     10.31 o 
  -9   7   2        3.30       -1.35      5.17 o 
  -8   7   2      541.11      510.57     15.70 o 
  -7   7   2      229.99      214.82     10.60 o 
  -6   7   2      281.26      255.47     10.75 o 
  -5   7   2       36.61       46.90      5.79 o 
  -4   7   2      925.27      904.47     20.47 o 
  -3   7   2       88.40       83.67      4.63 o 
  -2   7   2      320.44      284.68      7.28 o 
  -1   7   2     2143.80     1997.93     25.06 o 
   0   7   2      206.09      236.84      5.31 o 
   1   7   2     2141.20     2018.09     20.62 o 
   2   7   2      320.39      283.56      7.66 o 
   3   7   2       85.68       81.06      4.53 o 
   4   7   2      929.20      910.85     14.12 o 
   5   7   2       39.43       31.66      4.51 o 
   6   7   2      288.59      267.83     10.88 o 
   7   7   2      223.67      209.50     10.38 o 
   8   7   2      537.16      512.53     21.91 o 
   9   7   2        2.38       -4.91      4.95 o 
  10   7   2       63.46       58.64     11.49 o 
  11   7   2      109.17      111.84     15.03 o 
 -10   8   2       27.44       16.40     13.73 o 
  -9   8   2      127.59      115.90      9.96 o 
  -8   8   2       64.23       68.13      8.04 o 
  -7   8   2      184.57      182.25     10.46 o 
  -6   8   2      957.28      912.81     20.13 o 
  -5   8   2      190.10      199.91      8.20 o 
  -4   8   2      109.42      118.52      5.91 o 
  -3   8   2      461.07      410.58      9.54 o 
  -2   8   2      636.63      565.65     11.75 o 
  -1   8   2      940.90      885.59     13.75 o 
   0   8   2      494.87      511.72      8.80 o 
   1   8   2      913.91      882.60     11.71 o 
   2   8   2      653.81      600.56     11.16 o 
   3   8   2      457.83      425.67      9.66 o 
   4   8   2      108.04      122.44      5.87 o 
   5   8   2      188.30      194.46      8.19 o 
   6   8   2      954.22      847.69     20.93 o 
   7   8   2      182.42      172.50     10.16 o 
   8   8   2       69.66       75.42      8.22 o 
   9   8   2      122.34      127.64     10.32 o 
  10   8   2       27.06       16.82      9.78 o 
 -10   9   2       58.06       61.03     12.52 o 
  -9   9   2      169.23      171.12     12.23 o 
  -8   9   2       47.68       55.80      8.00 o 
  -7   9   2      122.56      128.95      9.82 o 
  -6   9   2      192.43      190.21     10.68 o 
  -5   9   2       38.81       30.05      5.98 o 
  -4   9   2       75.02       71.61      5.35 o 
  -3   9   2      200.54      191.28      7.39 o 
  -2   9   2      872.46      793.23     13.90 o 
  -1   9   2      777.17      718.99     12.82 o 
   0   9   2     1218.25     1034.01     18.01 o 
   1   9   2      800.61      750.86     12.95 o 
   2   9   2      890.63      806.21     14.00 o 
   3   9   2      217.40      202.34      9.02 o 
   4   9   2       72.09       60.54      5.58 o 
   5   9   2       41.13       47.46      5.41 o 
   6   9   2      197.59      179.91     10.30 o 
   7   9   2      118.68      148.29     10.12 o 
   8   9   2       50.74       47.39      7.73 o 
   9   9   2      166.76      169.80     12.42 o 
  10   9   2       57.87       47.32     11.31 o 
  -9  10   2      177.19      197.59     17.58 o 
  -8  10   2      351.60      344.97     15.47 o 
  -7  10   2      171.37      143.19     10.62 o 
  -6  10   2      197.70      159.45     10.52 o 
  -5  10   2      324.81      309.92     12.75 o 
  -4  10   2      255.12      258.16      8.94 o 
  -3  10   2      503.73      510.05     11.81 o 
  -2  10   2      496.36      462.69     11.02 o 
  -1  10   2      430.29      433.03     12.06 o 
   0  10   2        3.65        8.86      4.04 o 
   1  10   2      441.70      443.25     12.16 o 
   2  10   2      492.28      487.45     12.69 o 
   3  10   2      503.32      537.39     14.34 o 
   4  10   2      257.38      250.78     11.07 o 
   5  10   2      326.64      305.73     12.56 o 
   6  10   2      199.13      192.80     11.12 o 
   7  10   2      167.88      153.39     11.96 o 
   8  10   2      361.76      364.20     15.61 o 
   9  10   2      174.23      191.45     12.88 o 
  -8  11   2      179.15      187.99     13.19 o 
  -7  11   2       63.58       69.19     13.09 o 
  -6  11   2      580.79      562.51     17.69 o 
  -5  11   2       23.70       16.56      5.81 o 
  -4  11   2      872.44      864.68     16.61 o 
  -3  11   2      552.24      546.32     14.52 o 
  -2  11   2      239.79      245.31     17.78 o 
  -1  11   2      212.75      206.53      9.58 o 
   0  11   2       50.06       53.49      6.03 o 
   1  11   2      215.35      211.45      9.68 o 
   2  11   2      237.23      240.69     12.54 o 
   3  11   2      555.17      534.20     17.12 o 
   4  11   2      869.38      904.81     18.54 o 
   5  11   2       25.63       32.83      6.48 o 
   6  11   2      586.51      580.99     20.35 o 
   7  11   2       60.26       63.54      8.57 o 
   8  11   2      179.34      163.17     12.22 o 
  -8  12   2      482.25      469.00     18.90 o 
  -7  12   2       92.67       84.50      9.61 o 
  -6  12   2      342.96      320.37     17.54 o 
  -5  12   2      339.60      347.25     17.40 o 
  -4  12   2       51.79       34.90      7.87 o 
  -3  12   2      319.22      307.52     12.30 o 
  -2  12   2      264.36      269.67     11.33 o 
  -1  12   2      266.93      251.84     10.89 o 
   0  12   2        0.01       -4.22      4.22 o 
   1  12   2      263.10      257.45     12.87 o 
   2  12   2      265.65      255.04     11.02 o 
   3  12   2      312.73      285.67     11.64 o 
   4  12   2       50.01       35.09      6.61 o 
   5  12   2      352.40      362.62     30.25 o 
   6  12   2      349.29      351.45     17.71 o 
   7  12   2       88.10      112.75     12.99 o 
   8  12   2      479.96      521.25     19.20 o 
  -7  13   2       48.06       45.64     10.24 o 
  -6  13   2       18.11        8.12      7.55 o 
  -5  13   2        7.97       -1.47      6.61 o 
  -4  13   2        8.99        2.43      6.74 o 
  -3  13   2      101.83       99.34      8.40 o 
  -2  13   2       21.78       20.66      5.64 o 
  -1  13   2       86.71       86.25      8.07 o 
   0  13   2      290.75      275.07     11.96 o 
   1  13   2       85.27       62.32      7.42 o 
   2  13   2       21.50       15.42      5.32 o 
   3  13   2      101.11       94.96      9.19 o 
   4  13   2        8.11        7.34      7.01 o 
   5  13   2        9.00       12.03      7.41 o 
   6  13   2       17.94       12.09     14.15 o 
   7  13   2       48.26       52.89     11.15 o 
  -5  14   2      151.78      136.79     13.40 o 
  -4  14   2       68.44       88.00     12.08 o 
  -3  14   2       80.29       92.42      9.85 o 
  -2  14   2        0.12        8.27      5.50 o 
  -1  14   2       51.97       49.01      7.19 o 
   0  14   2        0.40       -4.73      4.73 o 
   1  14   2       59.35       67.98      7.91 o 
   2  14   2        0.01       -4.80      4.80 o 
   3  14   2       84.42       99.56     10.21 o 
   4  14   2       66.09       55.48      9.84 o 
   5  14   2      149.23      143.47     14.00 o 
  -3  15   2       18.06       11.17     10.11 o 
  -2  15   2      259.30      243.30     14.92 o 
  -1  15   2       64.93       83.40      9.43 o 
   0  15   2      193.24      198.26     11.99 o 
   1  15   2       65.57       59.79      7.92 o 
   2  15   2      261.64      265.04     13.23 o 
   3  15   2       18.01       31.50      8.64 o 
   1   0   3     1819.93     1835.56     15.43 o 
   2   0   3       34.23       37.38      1.51 o 
   3   0   3       31.75       42.41      2.05 o 
   4   0   3     1315.96     1563.88     19.80 o 
   5   0   3       18.94       23.19      1.99 o 
   6   0   3      597.64      609.62      8.47 o 
   7   0   3        1.97        2.02      2.50 o 
   8   0   3      211.73      199.64     11.72 o 
   9   0   3       34.28       42.13      8.57 o 
  10   0   3      209.00      204.15     15.60 o 
  11   0   3      165.24      183.47     13.67 o 
  12   0   3       16.45        3.37      7.54 o 
 -12   1   3       57.17       66.47     10.11 o 
 -11   1   3      189.73      196.64     13.87 o 
 -10   1   3      121.38      120.28     10.75 o 
  -9   1   3       15.74       13.66      6.12 o 
  -8   1   3       35.26       33.96      6.44 o 
  -7   1   3      158.69      161.92      5.43 o 
  -6   1   3      438.80      436.61      8.98 o 
  -5   1   3      604.49      652.19      9.90 o 
  -4   1   3     3109.52     3257.78     30.93 o 
  -3   1   3      424.10      448.30      6.27 o 
  -2   1   3     1682.02     1827.67     14.36 o 
  -1   1   3     1884.61     1975.69     16.70 o 
   0   1   3     1628.16     1655.10     13.25 o 
   1   1   3     1848.59     1943.06     16.51 o 
   2   1   3     1654.27     1804.94     15.92 o 
   3   1   3      432.63      466.33      7.18 o 
   4   1   3     3082.03     3256.39     30.81 o 
   5   1   3      602.31      648.36      9.69 o 
   6   1   3      433.86      442.87      7.78 o 
   7   1   3      149.91      155.04      5.28 o 
   8   1   3       33.31       43.02      5.21 o 
   9   1   3       17.46       20.54      6.27 o 
  10   1   3      122.46      122.17     10.86 o 
  11   1   3      191.70      203.32     14.04 o 
  12   1   3       55.61       30.66      8.84 o 
 -12   2   3       47.92       47.21      9.76 o 
 -11   2   3        2.58       -4.35      6.94 o 
 -10   2   3      449.70      470.82     17.93 o 
  -9   2   3      598.50      565.26     18.25 o 
  -8   2   3      307.30      297.56     11.85 o 
  -7   2   3      900.21      930.32     13.75 o 
  -6   2   3      434.43      471.86     15.10 o 
  -5   2   3     1139.06     1167.29     14.83 o 
  -4   2   3     6864.29     7092.12     62.39 o 
  -3   2   3      183.79      225.57      4.86 o 
  -2   2   3     2981.94     3215.73     25.77 o 
  -1   2   3     1227.05     1234.76     10.89 o 
   0   2   3     1116.06     1125.47     10.74 o 
   1   2   3     1155.15     1162.22     12.01 o 
   2   2   3     2988.50     3262.76     28.71 o 
   3   2   3      180.96      219.12      3.86 o 
   4   2   3     6879.98     7143.09     62.26 o 
   5   2   3     1145.96     1188.41     14.65 o 
   6   2   3      423.96      446.29      8.37 o 
   7   2   3      905.45      901.00     15.42 o 
   8   2   3      307.20      291.69      9.86 o 
   9   2   3      596.48      572.47     18.27 o 
  10   2   3      451.97      432.37     28.04 o 
  11   2   3        2.42       14.39      6.90 o 
  12   2   3       46.32       39.18      9.35 o 
 -12   3   3       21.34       13.66      9.03 o 
 -11   3   3      114.66      106.98     11.24 o 
 -10   3   3       56.52       60.91     11.18 o 
  -9   3   3      801.96      785.96     49.13 o 
  -8   3   3      574.30      563.93     12.85 o 
  -7   3   3      190.80      196.69      7.59 o 
  -6   3   3     1577.68     1552.61     18.96 o 
  -5   3   3       45.17       46.45      3.34 o 
  -4   3   3     1265.83     1339.98     15.92 o 
  -3   3   3     2072.72     2176.51     21.71 o 
  -2   3   3       64.68       50.78      2.27 o 
  -1   3   3      351.09      357.99      6.32 o 
   1   3   3      350.56      366.71      4.34 o 
   2   3   3       55.74       44.33      2.55 o 
   3   3   3     2024.32     2147.64     20.02 o 
   4   3   3     1242.87     1311.36     15.55 o 
   5   3   3       44.60       45.04      3.06 o 
   6   3   3     1539.17     1519.61     18.54 o 
   7   3   3      196.32      193.21      7.45 o 
   8   3   3      562.41      544.67     12.66 o 
   9   3   3      811.80      811.93     19.68 o 
  10   3   3       55.74       65.58      8.89 o 
  11   3   3      114.81      114.49     11.60 o 
  12   3   3       21.22       32.83     10.55 o 
 -12   4   3       31.87       39.07     13.98 o 
 -11   4   3       91.75      118.72     14.09 o 
 -10   4   3       29.54       21.87      8.01 o 
  -9   4   3      300.70      311.10     14.52 o 
  -8   4   3      331.27      330.61     10.35 o 
  -7   4   3       36.58       37.17      4.62 o 
  -6   4   3       57.08       54.87      4.72 o 
  -5   4   3      127.23      132.31      5.72 o 
  -4   4   3      640.38      616.03      9.35 o 
  -3   4   3      479.11      518.74      9.56 o 
  -2   4   3      319.35      351.75      7.04 o 
  -1   4   3      317.33      326.36      6.59 o 
   0   4   3      176.25      209.05      4.16 o 
   1   4   3      308.08      313.02      4.11 o 
   2   4   3      313.20      337.79      5.63 o 
   3   4   3      452.86      494.54     10.15 o 
   4   4   3      659.25      624.25      8.01 o 
   5   4   3      127.92      130.56      4.24 o 
   6   4   3       61.00       45.56      2.97 o 
   7   4   3       34.05       39.34      4.63 o 
   8   4   3      329.65      326.38     10.23 o 
   9   4   3      306.84      312.13     19.20 o 
  10   4   3       30.17       26.58      7.64 o 
  11   4   3       95.05      105.47     14.12 o 
  12   4   3       34.38       29.96     10.42 o 
 -11   5   3      100.52      102.35     14.99 o 
 -10   5   3       11.92       16.80      8.11 o 
  -9   5   3      262.05      256.92     13.44 o 
  -8   5   3       88.71       87.37      6.58 o 
  -7   5   3      376.17      367.43     10.62 o 
  -6   5   3      730.78      740.21     14.20 o 
  -5   5   3      116.26      116.95      4.67 o 
  -4   5   3     2156.81     2200.86     23.85 o 
  -3   5   3      246.97      267.49      7.68 o 
  -2   5   3      278.64      263.70      6.99 o 
  -1   5   3     2810.18     2833.99     28.45 o 
   0   5   3      768.75      909.63     10.76 o 
   1   5   3     2814.11     2877.70     26.00 o 
   2   5   3      280.93      265.36      5.17 o 
   3   5   3      242.88      262.61      4.97 o 
   4   5   3     2166.56     2231.92     20.60 o 
   5   5   3      119.77      123.66      3.68 o 
   6   5   3      724.78      736.24     12.24 o 
   7   5   3      377.22      369.38     10.38 o 
   8   5   3       86.21       86.20      7.65 o 
   9   5   3      261.70      240.42     13.11 o 
  10   5   3       11.36        9.23      7.91 o 
  11   5   3      100.96       89.80     13.15 o 
 -11   6   3       64.98       48.36     14.40 o 
 -10   6   3       78.36       70.49     11.53 o 
  -9   6   3      531.67      518.81     24.72 o 
  -8   6   3      269.19      281.17     12.89 o 
  -7   6   3      413.71      410.87     13.32 o 
  -6   6   3      615.08      630.06     14.00 o 
  -5   6   3      597.82      573.16     10.83 o 
  -4   6   3      556.14      577.67      9.95 o 
  -3   6   3     1630.34     1699.10     24.69 o 
  -2   6   3       87.44       85.02      4.63 o 
  -1   6   3     2622.18     2613.96     29.40 o 
   0   6   3        9.70       11.16      2.12 o 
   1   6   3     2597.16     2593.33     24.72 o 
   2   6   3       88.08       89.96      3.35 o 
   3   6   3     1633.18     1727.27     19.57 o 
   4   6   3      570.32      575.12      9.77 o 
   5   6   3      593.21      560.70      9.00 o 
   6   6   3      629.47      621.49     12.93 o 
   7   6   3      398.54      394.55     12.82 o 
   8   6   3      267.72      260.11     11.46 o 
   9   6   3      532.02      510.78     18.23 o 
  10   6   3       78.23       93.95     12.83 o 
  11   6   3       67.50       77.47     12.88 o 
 -11   7   3       33.11       30.32     10.87 o 
 -10   7   3       44.08       50.28     11.14 o 
  -9   7   3      414.23      392.93     22.50 o 
  -8   7   3      135.12      123.73     11.51 o 
  -7   7   3      305.14      270.79     11.73 o 
  -6   7   3      372.58      353.96     12.37 o 
  -5   7   3      351.99      339.71     12.90 o 
  -4   7   3      259.77      245.52      7.63 o 
  -3   7   3      236.28      233.39      6.92 o 
  -2   7   3      930.32      907.45     13.72 o 
  -1   7   3      176.39      158.10      6.84 o 
   0   7   3      290.16      264.28      5.72 o 
   1   7   3      183.81      163.50      4.68 o 
   2   7   3      928.21      912.72     12.46 o 
   3   7   3      245.64      251.33      5.73 o 
   4   7   3      261.00      250.54      7.34 o 
   5   7   3      343.61      337.35      9.67 o 
   6   7   3      364.13      331.59     11.68 o 
   7   7   3      299.65      265.35     11.45 o 
   8   7   3      129.55      118.44      9.13 o 
   9   7   3      399.88      400.16     14.75 o 
  10   7   3       42.83       28.86     19.86 o 
  11   7   3       30.63       32.55     10.06 o 
 -10   8   3      120.80      113.04     14.17 o 
  -9   8   3       21.99       16.63      7.28 o 
  -8   8   3      213.04      214.72     11.91 o 
  -7   8   3       30.92       39.72      6.34 o 
  -6   8   3      301.99      283.69     11.93 o 
  -5   8   3       17.93       23.13      5.26 o 
  -4   8   3      436.59      415.46      9.83 o 
  -3   8   3     1327.10     1288.30     18.11 o 
  -2   8   3      393.19      382.84      9.06 o 
  -1   8   3     1180.75     1185.25     19.38 o 
   0   8   3     2154.59     1955.24     20.84 o 
   1   8   3     1204.40     1200.11     14.72 o 
   2   8   3      390.55      378.95      8.96 o 
   3   8   3     1319.71     1235.53     17.88 o 
   4   8   3      437.22      413.42      9.82 o 
   5   8   3       18.81       15.11      4.15 o 
   6   8   3      310.56      285.72     16.04 o 
   7   8   3       31.99       44.07      6.61 o 
   8   8   3      216.77      218.38     11.68 o 
   9   8   3       24.77       33.15      6.99 o 
  10   8   3      117.49      137.12     15.28 o 
 -10   9   3      170.77      195.32     18.09 o 
  -9   9   3       45.86       49.02      8.06 o 
  -8   9   3       12.68        6.24      5.56 o 
  -7   9   3      125.90      141.60     10.18 o 
  -6   9   3       46.47       73.62      7.73 o 
  -5   9   3       29.56       29.80      5.76 o 
  -4   9   3      121.50      140.13      6.78 o 
  -3   9   3      306.47      310.60      9.07 o 
  -2   9   3      190.95      181.29     10.32 o 
  -1   9   3      601.39      620.75     11.92 o 
   0   9   3      514.40      528.85     10.62 o 
   1   9   3      621.11      626.56     11.82 o 
   2   9   3      202.48      170.37      6.81 o 
   3   9   3      308.28      320.55      9.01 o 
   4   9   3      124.46      148.55      6.86 o 
   5   9   3       27.54       20.84      4.55 o 
   6   9   3       48.24       61.60      7.23 o 
   7   9   3      129.35      139.65     10.40 o 
   8   9   3       12.85        1.72      5.30 o 
   9   9   3       48.11       45.68      7.92 o 
  10   9   3      172.24      183.38     14.85 o 
  -9  10   3      224.28      238.54     14.26 o 
  -8  10   3      131.51      124.40     10.72 o 
  -7  10   3       32.83       43.50      7.48 o 
  -6  10   3      268.77      263.74     12.56 o 
  -5  10   3      250.42      241.17     13.09 o 
  -4  10   3       68.67       67.83      5.61 o 
  -3  10   3      682.87      619.03     15.70 o 
  -2  10   3      117.09      116.85      6.38 o 
  -1  10   3      534.22      520.10     13.18 o 
   0  10   3       94.14       90.85      6.79 o 
   1  10   3      554.05      508.96     12.93 o 
   2  10   3      115.70      113.66      7.28 o 
   3  10   3      716.23      637.94     13.24 o 
   4  10   3       70.52       61.45      5.42 o 
   5  10   3      259.80      243.35     10.04 o 
   6  10   3      270.88      270.05     12.52 o 
   7  10   3       34.68       30.36      6.43 o 
   8  10   3      129.79      132.68     13.35 o 
   9  10   3      217.22      236.35     13.89 o 
  -8  11   3      494.10      482.37     18.27 o 
  -7  11   3       71.33       64.41     12.45 o 
  -6  11   3      332.22      319.49     14.32 o 
  -5  11   3       47.57       39.51      6.86 o 
  -4  11   3      119.37      119.71      8.06 o 
  -3  11   3      543.95      532.76     14.15 o 
  -2  11   3        6.15        4.88      4.12 o 
  -1  11   3      531.17      529.79     16.44 o 
   0  11   3        6.53       10.25      4.35 o 
   1  11   3      527.85      499.32     13.70 o 
   2  11   3        6.17        3.97      4.08 o 
   3  11   3      562.82      562.47     14.42 o 
   4  11   3      118.78      107.43      8.78 o 
   5  11   3       52.79       46.46      7.03 o 
   6  11   3      333.19      314.25     14.03 o 
   7  11   3       68.80       65.06      8.68 o 
   8  11   3      492.44      473.63     18.10 o 
  -8  12   3       61.58       38.16      8.37 o 
  -7  12   3        0.88        0.51      6.15 o 
  -6  12   3      196.42      215.79     13.01 o 
  -5  12   3       84.57       64.75      9.82 o 
  -4  12   3      426.55      433.98     15.43 o 
  -3  12   3      125.66      120.40      8.56 o 
  -2  12   3       28.56       35.25      6.88 o 
  -1  12   3      354.84      328.82     14.56 o 
   0  12   3       96.55       98.35      7.99 o 
   1  12   3      360.98      333.10     12.19 o 
   2  12   3       29.88       27.15      5.66 o 
   3  12   3      125.88      116.77      8.38 o 
   4  12   3      431.03      444.69     15.43 o 
   5  12   3       81.26       91.07     16.23 o 
   6  12   3      201.62      200.62     14.45 o 
   7  12   3        0.55       -4.49      8.71 o 
   8  12   3       60.15       68.80      9.57 o 
  -6  13   3       11.66        5.41      7.37 o 
  -5  13   3       77.41       84.05     12.05 o 
  -4  13   3      157.72      164.51     13.24 o 
  -3  13   3      208.81      220.48     11.11 o 
  -2  13   3      669.12      671.48     17.41 o 
  -1  13   3      142.51      156.16     12.26 o 
   0  13   3      336.90      322.39     12.62 o 
   1  13   3      152.69      167.42     10.01 o 
   2  13   3      671.88      633.42     17.34 o 
   3  13   3      208.91      209.40     11.12 o 
   4  13   3      163.47      160.24     13.16 o 
   5  13   3       78.96       72.02     10.33 o 
   6  13   3       12.71       20.80      9.26 o 
  -5  14   3       44.64       40.17      9.41 o 
  -4  14   3       51.98       56.03      9.88 o 
  -3  14   3       77.78       77.72      9.36 o 
  -2  14   3       40.12       42.09      9.06 o 
  -1  14   3       25.02       25.15      6.08 o 
   0  14   3      352.54      326.25     13.56 o 
   1  14   3       27.33       28.02      6.53 o 
   2  14   3       39.92       33.12      6.86 o 
   3  14   3       80.11       78.00     10.88 o 
   4  14   3       54.39       40.65      9.74 o 
   5  14   3       47.19       37.53      9.47 o 
  -3  15   3      186.62      171.52     14.71 o 
  -2  15   3       15.50       14.49      7.17 o 
  -1  15   3       77.53       66.02      8.45 o 
   0  15   3        1.58       -1.31      5.27 o 
   1  15   3       71.57       64.40      8.40 o 
   2  15   3       15.04       17.80      6.62 o 
   3  15   3      188.63      162.97     15.29 o 
   0   0   4     3137.25     3352.00     34.80 o 
   1   0   4       30.04       27.68      1.35 o 
   2   0   4     3757.40     3818.94     31.43 o 
   3   0   4     7045.47     7302.65     58.27 o 
   4   0   4     2911.46     2910.33     25.87 o 
   5   0   4      508.53      477.36      7.41 o 
   6   0   4     1336.85     1296.66     14.35 o 
   7   0   4       26.79       26.64      3.75 o 
   8   0   4       94.29       97.08      8.62 o 
   9   0   4       24.10       21.03      6.15 o 
  10   0   4      164.25      164.07     12.17 o 
  11   0   4       11.70       11.66      6.78 o 
  12   0   4        3.57       -6.57      6.57 o 
 -12   1   4       95.46      101.52     16.70 o 
 -11   1   4        1.55        3.61      6.21 o 
 -10   1   4      207.80      222.01     13.45 o 
  -9   1   4       68.88       67.13      8.41 o 
  -8   1   4       94.24      107.58      7.22 o 
  -7   1   4      701.64      682.46     11.20 o 
  -6   1   4       56.97       71.01      3.93 o 
  -5   1   4      990.81     1005.38     14.21 o 
  -4   1   4     1371.94     1475.53     15.71 o 
  -3   1   4       99.65       95.85      3.32 o 
  -2   1   4     4028.42     4207.94     32.64 o 
  -1   1   4    10903.87    10824.47     79.41 o 
   0   1   4      588.85      634.72      6.09 o 
   1   1   4    10971.54    10969.09     84.16 o 
   2   1   4     4037.64     4253.70     34.39 o 
   3   1   4      108.15      101.03      3.18 o 
   4   1   4     1340.46     1449.63     16.26 o 
   5   1   4      987.19     1043.15     13.33 o 
   6   1   4       49.91       64.71      3.47 o 
   7   1   4      688.23      661.71     11.06 o 
   8   1   4      102.26      116.09      7.47 o 
   9   1   4       69.88       86.23      9.08 o 
  10   1   4      213.68      176.67     15.77 o 
  11   1   4        1.54        3.08      6.73 o 
  12   1   4       97.28      110.44     13.77 o 
 -12   2   4       32.08       32.89     12.12 o 
 -11   2   4      252.57      236.46     15.00 o 
 -10   2   4      303.71      301.28     15.11 o 
  -9   2   4      776.36      780.65     21.72 o 
  -8   2   4       60.75       56.33      6.79 o 
  -7   2   4      570.66      584.43     13.95 o 
  -6   2   4     2300.57     2360.09     25.80 o 
  -5   2   4      182.90      187.47      7.06 o 
  -4   2   4      773.47      824.60     11.49 o 
  -3   2   4      157.83      193.80      4.87 o 
  -2   2   4     3729.28     3805.27     30.03 o 
  -1   2   4     2158.00     2200.38     18.28 o 
   0   2   4       31.20       34.78      2.02 o 
   1   2   4     2154.33     2213.69     20.49 o 
   2   2   4     3710.08     3781.43     33.81 o 
   3   2   4      167.16      198.16      4.14 o 
   4   2   4      790.91      857.37     11.38 o 
   5   2   4      172.00      168.52      5.06 o 
   6   2   4     2300.56     2350.90     25.51 o 
   7   2   4      576.26      598.58     12.18 o 
   8   2   4       60.76       46.17      5.20 o 
   9   2   4      770.88      769.10     21.37 o 
  10   2   4      296.45      300.12     14.95 o 
  11   2   4      253.94      242.07     14.97 o 
  12   2   4       32.08       24.47      9.03 o 
 -12   3   4      104.92       98.22     14.78 o 
 -11   3   4       29.38       20.69      7.30 o 
 -10   3   4      195.68      199.37     13.14 o 
  -9   3   4      117.71      115.84     11.57 o 
  -8   3   4      739.47      687.75     16.62 o 
  -7   3   4      176.43      179.01      7.38 o 
  -6   3   4      227.44      233.05      6.63 o 
  -5   3   4      418.16      444.79      8.46 o 
  -4   3   4      601.92      644.71     10.18 o 
  -3   3   4      227.13      226.94      4.36 o 
  -2   3   4      296.28      334.96      5.73 o 
  -1   3   4     1801.21     1803.15     19.78 o 
   0   3   4     2667.90     2727.01     23.69 o 
   1   3   4     1816.25     1837.24     15.81 o 
   2   3   4      288.86      334.46      5.92 o 
   3   3   4      222.09      217.19      6.54 o 
   4   3   4      629.92      671.58      9.99 o 
   5   3   4      402.29      419.77      8.05 o 
   6   3   4      235.30      253.63      7.72 o 
   7   3   4      176.18      183.97      8.24 o 
   8   3   4      714.91      685.15     16.28 o 
   9   3   4      120.83      106.71      8.82 o 
  10   3   4      191.09      182.34     12.70 o 
  11   3   4       29.40       15.14      8.89 o 
  12   3   4      100.96       96.58     14.33 o 
 -12   4   4       18.46        8.05      8.39 o 
 -11   4   4       74.98       80.72     12.56 o 
 -10   4   4        6.28       12.37      8.15 o 
  -9   4   4       39.71       43.25      9.03 o 
  -8   4   4       92.83       93.73      6.52 o 
  -7   4   4       34.82       29.13      5.27 o 
  -6   4   4      383.05      392.63     12.13 o 
  -5   4   4      507.33      482.68     10.29 o 
  -4   4   4      665.78      667.15      9.88 o 
  -3   4   4      187.64      178.29      5.03 o 
  -2   4   4     1674.75     1805.77     24.01 o 
  -1   4   4     1904.78     2085.63     21.40 o 
   0   4   4       40.04       50.56      2.41 o 
   1   4   4     1883.08     2083.01     18.18 o 
   2   4   4     1750.20     1872.35     16.67 o 
   3   4   4      200.55      200.96      4.51 o 
   4   4   4      674.77      662.55      8.48 o 
   5   4   4      497.73      453.73      8.05 o 
   6   4   4      391.07      402.24      7.63 o 
   7   4   4       35.48       32.99      4.46 o 
   8   4   4       92.45       96.96      6.59 o 
   9   4   4       44.03       47.25      6.18 o 
  10   4   4        7.68        3.21      6.10 o 
  11   4   4       75.63       66.79     12.01 o 
  12   4   4       19.16       18.49      9.85 o 
 -11   5   4       19.56       29.54     10.11 o 
 -10   5   4      139.31      109.65     13.48 o 
  -9   5   4       62.63       42.63      7.73 o 
  -8   5   4      437.04      431.22     15.84 o 
  -7   5   4      850.83      863.85     16.51 o 
  -6   5   4      512.86      530.67     12.50 o 
  -5   5   4      248.75      241.62      7.80 o 
  -4   5   4      673.01      683.97     11.38 o 
  -3   5   4      338.48      354.12      7.14 o 
  -2   5   4      788.41      853.18     13.74 o 
  -1   5   4     1260.18     1300.77     16.05 o 
   0   5   4     1831.65     1969.70     19.33 o 
   1   5   4     1278.89     1325.76     13.04 o 
   2   5   4      792.76      876.93     10.61 o 
   3   5   4      334.94      339.02      5.85 o 
   4   5   4      689.31      723.86      9.31 o 
   5   5   4      232.22      221.10      5.77 o 
   6   5   4      490.23      504.16      8.98 o 
   7   5   4      848.39      866.47     16.22 o 
   8   5   4      429.84      418.55     13.27 o 
   9   5   4       63.91       71.74      8.78 o 
  10   5   4      135.12      128.58     13.97 o 
  11   5   4       20.82       35.28      9.79 o 
 -11   6   4      156.12      100.67     17.48 o 
 -10   6   4       13.34       17.11      8.87 o 
  -9   6   4      179.61      203.08     13.02 o 
  -8   6   4       76.35       68.98      7.29 o 
  -7   6   4      594.12      554.06     16.52 o 
  -6   6   4       15.73        9.52      3.50 o 
  -5   6   4      740.03      701.03     13.50 o 
  -4   6   4      478.56      512.90      9.52 o 
  -3   6   4      806.25      757.27     14.21 o 
  -2   6   4     2428.13     2505.99     29.19 o 
  -1   6   4       15.15        9.38      2.51 o 
   0   6   4       31.89       32.62      2.52 o 
   1   6   4       17.58       15.77      2.21 o 
   2   6   4     2429.76     2540.89     23.24 o 
   3   6   4      815.36      766.04     10.06 o 
   4   6   4      469.71      492.32      8.67 o 
   5   6   4      757.56      737.79     11.34 o 
   6   6   4       15.56       15.60      3.96 o 
   7   6   4      596.21      561.38     15.11 o 
   8   6   4       76.37       66.74      7.19 o 
   9   6   4      178.25      190.30     12.64 o 
  10   6   4       11.19        5.78      7.84 o 
  11   6   4      151.35      131.00     13.45 o 
 -11   7   4       13.74       28.71     13.10 o 
 -10   7   4      206.19      234.37     18.53 o 
  -9   7   4       67.37       49.61      7.32 o 
  -8   7   4      156.52      156.35     10.14 o 
  -7   7   4      258.51      241.56     11.27 o 
  -6   7   4      100.10       99.73      7.92 o 
  -5   7   4      434.76      404.64     12.46 o 
  -4   7   4     1048.18     1010.67     16.80 o 
  -3   7   4     2237.17     2158.18     27.50 o 
  -2   7   4      195.09      180.56      6.68 o 
  -1   7   4     1004.77      967.21     15.34 o 
   0   7   4       48.10       39.24      2.79 o 
   1   7   4     1031.27      995.56     12.25 o 
   2   7   4      186.28      173.24      4.81 o 
   3   7   4     2245.74     2214.27     21.60 o 
   4   7   4     1072.25     1038.28     14.85 o 
   5   7   4      428.63      380.61     13.39 o 
   6   7   4       99.88      104.86      6.49 o 
   7   7   4      248.86      240.44     10.97 o 
   8   7   4      160.65      157.61     10.04 o 
   9   7   4       65.98       78.72     12.94 o 
  10   7   4      204.72      229.76     18.55 o 
  11   7   4       13.73       22.39     10.47 o 
 -10   8   4      186.83      187.01     17.54 o 
  -9   8   4      256.45      274.83     15.59 o 
  -8   8   4       10.20        9.61      5.62 o 
  -7   8   4       54.62       46.06      7.01 o 
  -6   8   4       19.72       37.98      6.16 o 
  -5   8   4      109.93      100.23      6.58 o 
  -4   8   4      189.29      172.64      9.71 o 
  -3   8   4      420.45      379.50      9.28 o 
  -2   8   4     1722.99     1602.01     20.95 o 
  -1   8   4      425.69      396.81      9.13 o 
   0   8   4      167.51      167.09      5.24 o 
   1   8   4      432.49      414.47      8.81 o 
   2   8   4     1761.49     1657.21     21.06 o 
   3   8   4      436.77      387.91      9.81 o 
   4   8   4      203.58      197.79      7.17 o 
   5   8   4      116.13      120.00      7.04 o 
   6   8   4       20.70       25.14      5.48 o 
   7   8   4       52.38       57.59      8.59 o 
   8   8   4       10.03        6.73      5.30 o 
   9   8   4      252.91      244.60     13.05 o 
  10   8   4      185.83      186.82     14.20 o 
 -10   9   4       48.94       50.37     11.66 o 
  -9   9   4        2.90       17.95      6.66 o 
  -8   9   4      197.79      215.94     12.49 o 
  -7   9   4      204.45      200.68     11.57 o 
  -6   9   4      414.32      369.93     13.83 o 
  -5   9   4      291.93      273.93     10.04 o 
  -4   9   4      671.04      634.23     12.93 o 
  -3   9   4       77.84       76.45      5.40 o 
  -2   9   4      238.09      218.06      7.68 o 
  -1   9   4      950.84      916.30     15.81 o 
   0   9   4     2896.29     2633.29     29.97 o 
   1   9   4      930.75      897.63     14.59 o 
   2   9   4      236.37      211.43      8.59 o 
   3   9   4       81.06       80.25      5.56 o 
   4   9   4      659.76      612.97     12.63 o 
   5   9   4      285.81      255.33      9.90 o 
   6   9   4      419.65      440.43     14.45 o 
   7   9   4      200.89      202.31     13.62 o 
   8   9   4      196.95      211.03     12.07 o 
   9   9   4        2.88       13.79      6.50 o 
  10   9   4       52.20       30.46     13.21 o 
  -9  10   4       28.83       29.57      7.68 o 
  -8  10   4       10.42       12.21      7.88 o 
  -7  10   4      170.04      169.67     11.35 o 
  -6  10   4       71.69       77.52      8.20 o 
  -5  10   4      391.98      384.68     14.11 o 
  -4  10   4      467.54      422.25     12.82 o 
  -3  10   4      485.57      456.80     11.40 o 
  -2  10   4      311.72      304.76      9.27 o 
  -1  10   4      121.21      140.52      7.91 o 
   0  10   4      167.29      183.83      8.67 o 
   1  10   4      123.97      129.17      7.67 o 
   2  10   4      308.31      302.83     10.58 o 
   3  10   4      486.39      475.76     11.43 o 
   4  10   4      475.68      442.90     11.17 o 
   5  10   4      404.22      405.19     12.47 o 
   6  10   4       68.12       61.76      7.59 o 
   7  10   4      175.72      173.26     11.38 o 
   8  10   4       10.05        9.42      6.51 o 
   9  10   4       26.24       23.86      7.39 o 
  -8  11   4       56.00       42.46      8.58 o 
  -7  11   4      106.54       99.10      9.81 o 
  -6  11   4       79.57       90.69     10.95 o 
  -5  11   4       66.51       75.46      8.34 o 
  -4  11   4       54.32       55.10      6.29 o 
  -3  11   4      339.35      318.55     15.84 o 
  -2  11   4       34.92       33.93      5.48 o 
  -1  11   4      923.94      831.52     19.48 o 
   0  11   4     1103.97     1023.35     19.81 o 
   1  11   4      926.39      881.59     18.17 o 
   2  11   4       33.64       38.79      9.23 o 
   3  11   4      357.07      359.63     12.38 o 
   4  11   4       54.14       52.02      7.02 o 
   5  11   4       63.68       53.76      7.12 o 
   6  11   4       77.67       82.03      8.60 o 
   7  11   4      101.42       99.43      9.88 o 
   8  11   4       57.30       57.15      9.70 o 
  -7  12   4       16.05       24.96      7.50 o 
  -6  12   4      413.76      446.28     21.57 o 
  -5  12   4       16.44       10.54      6.87 o 
  -4  12   4      126.98      124.23      9.88 o 
  -3  12   4       99.87      110.73      8.23 o 
  -2  12   4      541.49      541.01     23.94 o 
  -1  12   4      100.06      105.33      8.11 o 
   0  12   4       57.86       48.05      6.57 o 
   1  12   4       98.40      105.75      7.99 o 
   2  12   4      539.50      552.57     14.99 o 
   3  12   4      100.42       88.25      7.80 o 
   4  12   4      126.59      129.44     10.00 o 
   5  12   4       17.20       21.83      7.02 o 
   6  12   4      410.28      403.94     19.00 o 
   7  12   4       15.24       13.09      7.45 o 
  -6  13   4      129.80      124.07     13.43 o 
  -5  13   4        0.27       -3.35      6.50 o 
  -4  13   4      379.25      366.84     18.06 o 
  -3  13   4      153.11      157.04      9.93 o 
  -2  13   4       81.36       83.21      7.97 o 
  -1  13   4       41.86       38.32      6.00 o 
   0  13   4      244.51      252.86     11.61 o 
   1  13   4       40.59       40.29      6.44 o 
   2  13   4       80.08       76.33      7.62 o 
   3  13   4      153.77      165.34     10.26 o 
   4  13   4      377.50      377.98     18.08 o 
   5  13   4        0.45        3.68      6.95 o 
   6  13   4      132.80      144.49     13.58 o 
  -5  14   4       91.46       81.75     11.60 o 
  -4  14   4      144.81      152.66     13.64 o 
  -3  14   4      669.61      661.21     20.34 o 
  -2  14   4      330.79      323.33     13.60 o 
  -1  14   4       14.68       11.41      5.77 o 
   0  14   4      329.25      351.32     13.98 o 
   1  14   4       13.49       13.01      5.62 o 
   2  14   4      330.13      317.63     13.60 o 
   3  14   4      678.23      672.60     20.55 o 
   4  14   4      149.33      144.90     13.25 o 
   5  14   4       91.86       93.60     11.82 o 
  -3  15   4        9.53       24.61      8.69 o 
  -2  15   4       53.81       59.21      9.82 o 
  -1  15   4       42.91       48.17      7.47 o 
   0  15   4       38.32       35.43      8.52 o 
   1  15   4       46.69       45.91      9.35 o 
   2  15   4       52.30       47.93      7.92 o 
   3  15   4        8.05       21.26      9.81 o 
   1   0   5     3417.51     3555.03     30.89 o 
   2   0   5        3.18        5.08      1.10 o 
   3   0   5      134.20      129.83      3.29 o 
   4   0   5     1999.90     2199.46     20.71 o 
   5   0   5     1255.55     1171.37     13.15 o 
   6   0   5       18.00       18.89      2.06 o 
   7   0   5     1300.41     1330.76     19.70 o 
   8   0   5        0.29        5.36      3.44 o 
   9   0   5      251.91      257.17     13.23 o 
  10   0   5       26.54       24.91      6.77 o 
  11   0   5       72.60       88.51     14.49 o 
  12   0   5      188.68      198.61     15.06 o 
 -12   1   5      149.32      118.75     12.29 o 
 -11   1   5       49.60       51.59      8.95 o 
 -10   1   5      259.38      241.72     13.98 o 
  -9   1   5      144.19      152.21     16.29 o 
  -8   1   5      163.32      161.71     11.65 o 
  -7   1   5      128.58      119.43      6.06 o 
  -6   1   5      513.75      539.79     10.24 o 
  -5   1   5      383.45      366.96      8.03 o 
  -4   1   5      282.00      284.25      5.74 o 
  -3   1   5     2008.41     2004.88     19.01 o 
  -2   1   5      965.99      937.51      9.91 o 
  -1   1   5      439.73      445.89      5.17 o 
   0   1   5     1465.72     1431.62     12.77 o 
   1   1   5      437.36      449.24      5.49 o 
   2   1   5      963.35      949.66     10.58 o 
   3   1   5     2027.72     2007.26     20.00 o 
   4   1   5      275.75      281.69      4.72 o 
   5   1   5      410.59      408.13      7.23 o 
   6   1   5      515.28      557.56      9.12 o 
   7   1   5      132.11      131.58      5.18 o 
   8   1   5      166.87      165.59      8.59 o 
   9   1   5      142.23      140.33     10.86 o 
  10   1   5      259.81      281.66     14.59 o 
  11   1   5       50.46       64.23      9.51 o 
  12   1   5      149.80      133.64     12.82 o 
 -12   2   5       82.02       87.23     11.22 o 
 -11   2   5       67.08       64.19      9.77 o 
 -10   2   5        1.96        2.16      6.02 o 
  -9   2   5      170.53      153.03     11.17 o 
  -8   2   5      961.05      972.06     21.87 o 
  -7   2   5      144.81      159.44      6.24 o 
  -6   2   5      367.64      394.51      8.38 o 
  -5   2   5       17.08       15.33      2.57 o 
  -4   2   5      793.37      801.56     10.64 o 
  -3   2   5      282.93      306.53      4.87 o 
  -2   2   5     1279.46     1274.61     12.24 o 
  -1   2   5      959.70      960.93     10.14 o 
   0   2   5     7189.49     7057.93     55.94 o 
   1   2   5      950.18      958.39      9.88 o 
   2   2   5     1280.24     1288.49     13.66 o 
   3   2   5      273.45      298.16      5.46 o 
   4   2   5      790.26      808.15     10.48 o 
   5   2   5       19.07       20.81      2.51 o 
   6   2   5      360.41      370.44      7.91 o 
   7   2   5      146.87      155.98      5.67 o 
   8   2   5      966.74      961.04     17.99 o 
   9   2   5      170.30      172.21     11.86 o 
  10   2   5        2.47        2.56      5.90 o 
  11   2   5       67.63       85.44     10.37 o 
  12   2   5       77.30       78.09     14.81 o 
 -12   3   5      216.39      212.08     24.30 o 
 -11   3   5      175.34      139.96     12.51 o 
 -10   3   5      173.97      189.08     13.76 o 
  -9   3   5       25.73       22.61      7.71 o 
  -8   3   5      407.62      414.84     13.58 o 
  -7   3   5      162.58      162.73      6.18 o 
  -6   3   5      872.05      886.92     13.61 o 
  -5   3   5       52.65       49.62      3.61 o 
  -4   3   5      478.13      508.16      9.08 o 
  -3   3   5     1046.13     1098.71     11.67 o 
  -2   3   5     2478.12     2590.75     22.39 o 
  -1   3   5      622.61      642.19      8.78 o 
   0   3   5      894.79      945.21     10.33 o 
   1   3   5      632.86      658.10      7.48 o 
   2   3   5     2559.21     2655.17     25.06 o 
   3   3   5     1057.76     1100.12     12.93 o 
   4   3   5      498.90      527.60      7.98 o 
   5   3   5       49.13       50.55      3.38 o 
   6   3   5      870.10      870.99     13.18 o 
   7   3   5      161.34      151.34      6.93 o 
   8   3   5      399.12      407.60     12.71 o 
   9   3   5       27.16       26.56      5.08 o 
  10   3   5      168.25      181.24     12.55 o 
  11   3   5      175.93      181.43     13.47 o 
  12   3   5      218.33      219.41     18.66 o 
 -12   4   5        0.98        4.74      8.62 o 
 -11   4   5       96.38       64.54     12.06 o 
 -10   4   5      345.58      297.85     21.75 o 
  -9   4   5      441.01      442.16     14.52 o 
  -8   4   5      582.03      569.29     13.53 o 
  -7   4   5     1004.33      982.71     17.47 o 
  -6   4   5      178.20      191.44      7.48 o 
  -5   4   5      910.52      877.33     14.71 o 
  -4   4   5      151.18      139.47      4.32 o 
  -3   4   5       56.93       64.82      3.29 o 
  -2   4   5      425.05      440.90      7.70 o 
  -1   4   5      181.55      181.43      4.77 o 
   0   4   5     2363.81     2587.80     23.56 o 
   1   4   5      182.49      177.45      3.76 o 
   2   4   5      413.24      429.06      6.16 o 
   3   4   5       60.56       68.72      3.09 o 
   4   4   5      143.85      130.75      4.52 o 
   5   4   5      927.40      879.51     12.90 o 
   6   4   5      177.37      197.05      5.68 o 
   7   4   5     1029.25      983.83     17.14 o 
   8   4   5      565.61      556.16     13.21 o 
   9   4   5      434.81      435.29     13.86 o 
  10   4   5      339.57      353.28     17.56 o 
  11   4   5       95.47       94.22     15.81 o 
  12   4   5        0.87       -2.79      8.98 o 
 -11   5   5      288.46      277.92     22.83 o 
 -10   5   5        9.49        3.56      8.80 o 
  -9   5   5      104.97      110.28      8.62 o 
  -8   5   5        1.31        3.41      3.87 o 
  -7   5   5       18.41       16.19      4.76 o 
  -6   5   5       14.55       19.83      4.11 o 
  -5   5   5     1302.54     1235.69     18.57 o 
  -4   5   5       49.33       40.77      3.13 o 
  -3   5   5     1820.39     1685.54     21.25 o 
  -2   5   5      409.19      451.10      8.67 o 
  -1   5   5     1898.83     2112.55     22.64 o 
   0   5   5     1352.46     1372.09     14.90 o 
   1   5   5     1895.37     2084.68     19.03 o 
   2   5   5      417.52      468.86      6.91 o 
   3   5   5     1780.47     1662.20     17.98 o 
   4   5   5       48.98       50.19      2.84 o 
   5   5   5     1274.83     1210.59     18.29 o 
   6   5   5       16.00       15.64      2.74 o 
   7   5   5       18.33       12.98      3.86 o 
   8   5   5        0.94       -3.54      3.98 o 
   9   5   5      100.72      113.06     11.07 o 
  10   5   5        8.97        6.28      7.88 o 
  11   5   5      291.99      284.02     19.63 o 
 -11   6   5       13.02        7.66     10.57 o 
 -10   6   5       17.99       20.84      9.20 o 
  -9   6   5       74.62       73.38      9.27 o 
  -8   6   5      161.34      163.85      9.93 o 
  -7   6   5      751.55      705.43     15.14 o 
  -6   6   5       53.44       48.86      4.97 o 
  -5   6   5      897.14      870.32     15.28 o 
  -4   6   5      102.46      104.00      4.68 o 
  -3   6   5     1747.38     1798.35     23.18 o 
  -2   6   5     1063.22     1097.44     15.18 o 
  -1   6   5      302.99      307.15      7.18 o 
   0   6   5     3694.67     3804.12     34.27 o 
   1   6   5      298.13      314.40      5.49 o 
   2   6   5     1082.48     1121.37     13.56 o 
   3   6   5     1743.51     1788.76     18.24 o 
   4   6   5      104.49      116.72      3.96 o 
   5   6   5      864.19      845.45     13.08 o 
   6   6   5       57.05       60.47      4.56 o 
   7   6   5      721.74      670.66     16.84 o 
   8   6   5      152.05      150.88     10.22 o 
   9   6   5       74.30       61.04      8.54 o 
  10   6   5       18.45       21.07      9.14 o 
  11   6   5       13.25       15.10      7.87 o 
 -11   7   5       85.04      100.69     16.20 o 
 -10   7   5      367.89      372.23     21.59 o 
  -9   7   5       46.84       51.49      8.57 o 
  -8   7   5       19.64       10.30      5.72 o 
  -7   7   5      362.13      341.05     12.99 o 
  -6   7   5       75.93       67.77      6.95 o 
  -5   7   5      462.99      481.57     14.91 o 
  -4   7   5      752.77      723.95     16.49 o 
  -3   7   5      164.06      170.10      7.08 o 
  -2   7   5     1955.07     1912.84     25.00 o 
  -1   7   5      129.49      138.28      6.46 o 
   0   7   5       41.69       39.19      2.92 o 
   1   7   5      124.83      139.80      3.70 o 
   2   7   5     1947.00     1899.77     19.40 o 
   3   7   5      164.32      171.67      5.21 o 
   4   7   5      753.42      735.07     10.59 o 
   5   7   5      468.55      471.90     10.48 o 
   6   7   5       76.67       66.76      5.70 o 
   7   7   5      366.93      330.45     19.90 o 
   8   7   5       21.28       18.38      5.68 o 
   9   7   5       48.89       40.06      7.89 o 
  10   7   5      374.65      376.99     21.52 o 
  11   7   5       84.32       86.80     13.16 o 
 -10   8   5        3.15        4.99      9.01 o 
  -9   8   5       45.75       52.06      7.83 o 
  -8   8   5       44.88       39.03      7.62 o 
  -7   8   5      149.80      150.00     10.15 o 
  -6   8   5       50.73       53.45      6.78 o 
  -5   8   5       96.69       94.34      6.65 o 
  -4   8   5      549.31      540.97     12.57 o 
  -3   8   5       49.44       41.00      4.83 o 
  -2   8   5      659.13      636.16     12.91 o 
  -1   8   5      995.14      967.38     16.08 o 
   0   8   5     1874.87     1824.81     20.18 o 
   1   8   5      989.47      966.26     14.35 o 
   2   8   5      637.32      613.76      9.62 o 
   3   8   5       47.09       41.45      3.88 o 
   4   8   5      563.23      557.25     11.45 o 
   5   8   5       97.48       96.26      9.28 o 
   6   8   5       51.60       49.47      6.43 o 
   7   8   5      145.86      156.44      9.97 o 
   8   8   5       47.29       50.01      7.11 o 
   9   8   5       42.15       38.26      7.46 o 
  10   8   5        3.42        5.03      7.11 o 
 -10   9   5       18.80       26.27     10.06 o 
  -9   9   5       92.33      103.71     11.19 o 
  -8   9   5        3.06       -0.29      5.67 o 
  -7   9   5       78.30       76.86      8.37 o 
  -6   9   5      279.52      286.60     12.58 o 
  -5   9   5      905.31      868.57     17.56 o 
  -4   9   5      103.28       84.55      5.84 o 
  -3   9   5     1013.43      960.63     18.86 o 
  -2   9   5      917.66      821.45     14.54 o 
  -1   9   5     1070.74      994.01     19.04 o 
   0   9   5       28.14       27.77      3.71 o 
   1   9   5     1069.18      989.89     15.52 o 
   2   9   5      938.32      844.57     15.09 o 
   3   9   5      991.95      942.98     15.85 o 
   4   9   5      105.38       90.55      5.81 o 
   5   9   5      883.07      829.25     17.07 o 
   6   9   5      281.13      278.09     16.89 o 
   7   9   5       76.90       77.18      8.20 o 
   8   9   5        2.93        1.79      5.40 o 
   9   9   5       92.58      102.88     10.06 o 
  10   9   5       19.33        7.98      7.44 o 
  -9  10   5        6.02        8.77      6.49 o 
  -8  10   5        9.38        4.29      6.39 o 
  -7  10   5      250.37      240.46     13.09 o 
  -6  10   5        2.36        4.22      5.38 o 
  -5  10   5      611.41      584.88     16.88 o 
  -4  10   5      158.06      148.20      8.24 o 
  -3  10   5      134.75      145.67      7.21 o 
  -2  10   5      420.30      390.24     10.37 o 
  -1  10   5      405.80      388.71     11.62 o 
   0  10   5       40.64       53.84      5.76 o 
   1  10   5      410.50      385.50     11.40 o 
   2  10   5      401.92      348.20     11.23 o 
   3  10   5      128.85      121.36      6.79 o 
   4  10   5      151.40      144.51      7.35 o 
   5  10   5      607.96      585.67     17.25 o 
   6  10   5        2.48       -1.08      4.82 o 
   7  10   5      252.79      243.23     14.95 o 
   8  10   5       10.08        4.73      5.97 o 
   9  10   5        6.25        9.82      6.38 o 
  -8  11   5       27.27       39.08     11.65 o 
  -7  11   5       71.50       69.32     12.41 o 
  -6  11   5       29.39       38.31      7.08 o 
  -5  11   5       25.42       16.54      6.04 o 
  -4  11   5      120.18      118.83      8.13 o 
  -3  11   5      190.60      171.77     10.55 o 
  -2  11   5      540.23      505.98     13.91 o 
  -1  11   5       25.78       19.33      4.79 o 
   0  11   5        9.20       10.72      4.51 o 
   1  11   5       29.36       33.76      5.34 o 
   2  11   5      539.57      526.54     14.09 o 
   3  11   5      191.04      178.65      9.34 o 
   4  11   5      116.79      107.95      8.76 o 
   5  11   5       29.37       28.33      6.39 o 
   6  11   5       28.95       27.48      6.48 o 
   7  11   5       71.68       68.42      8.63 o 
   8  11   5       29.37       26.94      7.42 o 
  -7  12   5      100.24      101.05     10.20 o 
  -6  12   5       15.16       20.84      6.94 o 
  -5  12   5      118.28      117.38     12.06 o 
  -4  12   5      134.44      126.67     10.05 o 
  -3  12   5       86.34       81.44      7.45 o 
  -2  12   5      327.32      326.45     12.17 o 
  -1  12   5      153.51      186.24      9.83 o 
   0  12   5     1326.06     1266.98     23.44 o 
   1  12   5      154.51      146.24      9.17 o 
   2  12   5      330.55      312.89     13.20 o 
   3  12   5       83.90       91.73      7.78 o 
   4  12   5      136.32      146.69     10.51 o 
   5  12   5      114.74      113.58     11.30 o 
   6  12   5       14.69       17.08      8.18 o 
   7  12   5      100.71      100.05     11.67 o 
  -6  13   5      156.11      154.86     14.09 o 
  -5  13   5      230.46      212.92     15.47 o 
  -4  13   5      124.25      106.02     11.60 o 
  -3  13   5      173.09      170.43     17.37 o 
  -2  13   5      372.33      365.98     13.67 o 
  -1  13   5       36.38       28.04      6.02 o 
   0  13   5       96.31       86.77      8.07 o 
   1  13   5       37.66       33.83      6.31 o 
   2  13   5      373.89      365.91     13.54 o 
   3  13   5      173.35      167.08     11.49 o 
   4  13   5      127.33      140.82     10.99 o 
   5  13   5      222.78      241.74     15.65 o 
   6  13   5      156.62      177.22     14.56 o 
  -5  14   5      375.68      404.40     20.26 o 
  -4  14   5      210.08      213.39     18.01 o 
  -3  14   5       27.93       31.06      7.56 o 
  -2  14   5       25.96       16.02      7.08 o 
  -1  14   5      147.20      142.10     10.47 o 
   0  14   5       19.20       13.60      5.60 o 
   1  14   5      149.80      141.85     10.35 o 
   2  14   5       24.07       15.66      6.04 o 
   3  14   5       28.61       29.46      7.47 o 
   4  14   5      204.79      226.66     15.87 o 
   5  14   5      382.20      361.12     22.41 o 
  -3  15   5       90.07       97.61     12.18 o 
  -2  15   5       35.17       35.58      8.02 o 
  -1  15   5        2.21       -0.01      6.63 o 
   0  15   5        5.04        7.54      6.20 o 
   1  15   5        2.53        0.71      5.59 o 
   2  15   5       35.70       34.85      8.08 o 
   3  15   5       90.98       84.85     10.15 o 
   1   0   6      303.73      319.97      4.28 o 
   2   0   6       24.85       20.82      1.61 o 
   3   0   6      726.83      702.16      8.63 o 
   4   0   6     4094.44     4303.12     37.01 o 
   5   0   6     2242.46     2219.11     23.56 o 
   6   0   6      554.18      600.53      8.78 o 
   7   0   6      220.74      238.17      8.05 o 
   8   0   6       38.30       36.79      5.42 o 
   9   0   6        1.58       -2.12      4.90 o 
  10   0   6       27.05       13.56      6.40 o 
  11   0   6        7.03        2.72      6.46 o 
  12   0   6       15.12       18.29      7.97 o 
 -12   1   6       86.26       78.37     11.17 o 
 -11   1   6       29.31       27.61      8.11 o 
 -10   1   6       15.79        5.42      6.04 o 
  -9   1   6      162.14      168.08     11.45 o 
  -8   1   6      807.76      808.92     17.49 o 
  -7   1   6      812.74      859.90     17.23 o 
  -6   1   6      652.65      643.42     11.52 o 
  -5   1   6      882.53      911.92     13.76 o 
  -4   1   6      166.32      178.14      5.27 o 
  -3   1   6       68.97       86.81      2.73 o 
  -2   1   6     1026.55     1104.67     11.42 o 
  -1   1   6      270.91      300.09      4.97 o 
   0   1   6     7544.94     7616.10     56.93 o 
   1   1   6      280.77      313.04      4.19 o 
   2   1   6      990.87     1076.62     12.04 o 
   3   1   6       69.38       86.59      3.14 o 
   4   1   6      163.87      165.75      4.98 o 
   5   1   6      888.93      928.97     12.01 o 
   6   1   6      654.11      662.21     10.27 o 
   7   1   6      796.95      838.71     15.91 o 
   8   1   6      791.79      773.60     17.29 o 
   9   1   6      161.38      158.01     11.22 o 
  10   1   6       15.42       11.25      6.44 o 
  11   1   6       29.50       23.62      7.86 o 
  12   1   6       83.63       73.93     11.46 o 
 -12   2   6      134.35      112.59     12.33 o 
 -11   2   6      108.46      105.46     11.71 o 
 -10   2   6       86.33       93.50     10.07 o 
  -9   2   6      262.49      250.47     14.75 o 
  -8   2   6       52.24       51.07      6.64 o 
  -7   2   6      249.75      262.38      7.80 o 
  -6   2   6      153.34      153.62      5.65 o 
  -5   2   6      290.34      288.92      7.64 o 
  -4   2   6     1061.15     1114.71     13.41 o 
  -3   2   6      338.05      371.18      7.37 o 
  -2   2   6     1201.50     1171.37     11.66 o 
  -1   2   6     2049.87     2140.53     19.45 o 
   0   2   6       48.54       47.32      2.02 o 
   1   2   6     2023.95     2126.83     19.18 o 
   2   2   6     1208.93     1158.04     12.92 o 
   3   2   6      318.46      351.52      6.29 o 
   4   2   6     1081.53     1121.52     13.52 o 
   5   2   6      283.79      277.50     10.85 o 
   6   2   6      153.51      152.34      5.48 o 
   7   2   6      251.01      263.92      7.96 o 
   8   2   6       49.45       48.20      5.50 o 
   9   2   6      260.25      273.20     13.59 o 
  10   2   6       87.57      118.59     10.93 o 
  11   2   6      106.35      113.97     15.98 o 
  12   2   6      131.42      138.00     16.34 o 
 -12   3   6       52.07       66.52     11.81 o 
 -11   3   6        1.82        6.63      7.21 o 
 -10   3   6      193.61      181.03     12.86 o 
  -9   3   6      234.35      237.67     15.21 o 
  -8   3   6      751.15      742.31     30.75 o 
  -7   3   6      430.43      428.62     11.00 o 
  -6   3   6     2470.52     2445.64     31.84 o 
  -5   3   6       82.74       99.01      4.62 o 
  -4   3   6     2115.59     2188.55     21.45 o 
  -3   3   6       46.56       42.19      2.53 o 
  -2   3   6     2234.49     2330.59     20.70 o 
  -1   3   6      865.44      854.77     10.08 o 
   0   3   6     2902.92     3009.21     26.42 o 
   1   3   6      856.09      847.64      9.70 o 
   2   3   6     2254.03     2376.44     23.16 o 
   3   3   6       45.82       49.30      2.91 o 
   4   3   6     2120.30     2237.46     23.03 o 
   5   3   6       88.47      103.85      4.51 o 
   6   3   6     2463.51     2468.94     27.18 o 
   7   3   6      433.14      433.40     10.82 o 
   8   3   6      754.34      764.60     22.09 o 
   9   3   6      239.62      232.26     10.01 o 
  10   3   6      194.20      167.85     13.26 o 
  11   3   6        1.91        4.62      9.00 o 
  12   3   6       54.40       67.66     17.75 o 
 -12   4   6       58.44       88.70     16.80 o 
 -11   4   6      187.01      180.68     16.43 o 
 -10   4   6      488.07      495.78     25.78 o 
  -9   4   6       42.35       53.41      7.68 o 
  -8   4   6      203.60      224.43      9.10 o 
  -7   4   6      168.21      167.97      8.71 o 
  -6   4   6      191.64      179.56      6.53 o 
  -5   4   6      483.35      523.04     10.74 o 
  -4   4   6      627.85      624.94      8.73 o 
  -3   4   6     1017.53     1005.88     12.27 o 
  -2   4   6     1976.96     2017.17     21.73 o 
  -1   4   6      247.60      288.84      7.26 o 
   0   4   6     4425.85     4725.39     40.00 o 
   1   4   6      238.04      281.82      4.93 o 
   2   4   6     1999.31     2035.55     18.50 o 
   3   4   6      973.83      953.08     12.48 o 
   4   4   6      643.46      647.29      9.76 o 
   5   4   6      466.19      478.46      9.25 o 
   6   4   6      193.85      183.01      6.28 o 
   7   4   6      167.96      161.54      7.70 o 
   8   4   6      201.54      202.61      8.63 o 
   9   4   6       40.76       27.13      5.59 o 
  10   4   6      479.80      471.62     18.43 o 
  11   4   6      185.89      188.72     16.79 o 
  12   4   6       56.23       90.83     17.19 o 
 -11   5   6       67.53       72.80     13.05 o 
 -10   5   6      133.31      116.83     23.10 o 
  -9   5   6      129.52      122.09     10.60 o 
  -8   5   6      174.12      173.48      8.56 o 
  -7   5   6      201.44      205.07      8.67 o 
  -6   5   6      258.08      266.79      9.05 o 
  -5   5   6     2203.84     2077.57     27.09 o 
  -4   5   6      333.61      321.49      7.37 o 
  -3   5   6       85.42       98.21      4.50 o 
  -2   5   6      393.18      402.90      8.14 o 
  -1   5   6      500.58      573.45      9.75 o 
   0   5   6      115.74      121.05      4.82 o 
   1   5   6      518.87      575.13      7.88 o 
   2   5   6      406.55      429.48      8.32 o 
   3   5   6       83.73      100.19      4.22 o 
   4   5   6      342.58      325.10      6.23 o 
   5   5   6     2206.11     2128.31     22.56 o 
   6   5   6      250.31      250.69      7.19 o 
   7   5   6      203.00      209.16      9.73 o 
   8   5   6      181.43      174.50      9.53 o 
   9   5   6      132.67      109.88     10.27 o 
  10   5   6      134.13      125.23     12.06 o 
  11   5   6       67.29       47.11     11.48 o 
 -11   6   6       36.04       49.05     14.17 o 
 -10   6   6      292.89      315.63     19.92 o 
  -9   6   6        8.25        8.81      6.12 o 
  -8   6   6      100.50      105.52      8.60 o 
  -7   6   6      112.78      108.63     13.35 o 
  -6   6   6      455.14      449.00     11.60 o 
  -5   6   6      821.59      825.63     18.51 o 
  -4   6   6      218.90      222.39      7.62 o 
  -3   6   6      337.16      313.48      8.34 o 
  -2   6   6      334.01      350.03     10.21 o 
  -1   6   6       26.58       23.99      2.90 o 
   0   6   6      601.39      646.92      9.57 o 
   1   6   6       26.49       17.53      2.12 o 
   2   6   6      345.65      358.79      6.08 o 
   3   6   6      343.72      351.60      5.92 o 
   4   6   6      214.71      212.67      6.58 o 
   5   6   6      831.96      805.52     13.49 o 
   6   6   6      453.15      447.03     10.00 o 
   7   6   6      110.71      113.89      8.18 o 
   8   6   6       95.02      112.27      8.59 o 
   9   6   6        8.82        0.26      5.48 o 
  10   6   6      296.17      313.05     27.28 o 
  11   6   6       34.21       16.66     13.07 o 
 -11   7   6       15.58        1.50     11.68 o 
 -10   7   6       26.92       32.44     15.19 o 
  -9   7   6       87.54      100.83     13.64 o 
  -8   7   6      198.45      206.66     11.30 o 
  -7   7   6       27.12       27.24      6.00 o 
  -6   7   6      319.54      288.67     16.54 o 
  -5   7   6      188.10      171.06      9.05 o 
  -4   7   6      627.05      633.56     17.32 o 
  -3   7   6      119.90      106.27      5.84 o 
  -2   7   6      315.42      306.62     10.70 o 
  -1   7   6     1863.38     1849.14     24.11 o 
   0   7   6     4265.61     4158.82     37.95 o 
   1   7   6     1872.98     1874.42     18.51 o 
   2   7   6      292.92      285.83      6.67 o 
   3   7   6      119.31      104.36      4.29 o 
   4   7   6      628.08      629.61      9.88 o 
   5   7   6      187.19      206.28      6.50 o 
   6   7   6      316.70      304.31      9.94 o 
   7   7   6       27.78       14.91      5.17 o 
   8   7   6      200.74      199.10     10.89 o 
   9   7   6       91.58       86.43     10.18 o 
  10   7   6       27.47       24.07      7.92 o 
  11   7   6       15.74       35.11     10.74 o 
 -10   8   6      145.55      137.63     15.75 o 
  -9   8   6       17.47       17.41      7.27 o 
  -8   8   6       14.32       13.48      5.91 o 
  -7   8   6       56.66       61.44      7.68 o 
  -6   8   6       60.27       59.73      7.11 o 
  -5   8   6      739.76      724.60     17.54 o 
  -4   8   6      775.11      704.37     14.42 o 
  -3   8   6      906.30      824.94     15.51 o 
  -2   8   6     1818.93     1691.37     23.79 o 
  -1   8   6      709.46      607.61     12.39 o 
   0   8   6     1258.04     1158.15     16.17 o 
   1   8   6      692.03      607.75      9.68 o 
   2   8   6     1830.37     1703.68     18.68 o 
   3   8   6      882.60      819.76     13.14 o 
   4   8   6      757.44      689.94     12.06 o 
   5   8   6      733.61      712.26     13.78 o 
   6   8   6       55.63       57.56      6.38 o 
   7   8   6       55.53       54.48      7.02 o 
   8   8   6       14.65       13.92      6.13 o 
   9   8   6       16.63       20.42      6.24 o 
  10   8   6      137.00      123.61     15.71 o 
 -10   9   6       21.40       27.27     10.40 o 
  -9   9   6       37.64       17.29      7.08 o 
  -8   9   6      248.61      237.65     13.02 o 
  -7   9   6      320.67      325.70     14.19 o 
  -6   9   6       81.92       83.82     12.48 o 
  -5   9   6      357.98      346.69     11.40 o 
  -4   9   6       71.90       84.33      5.88 o 
  -3   9   6      194.26      205.06      7.88 o 
  -2   9   6      135.85      119.54      6.28 o 
  -1   9   6      345.80      343.10      9.18 o 
   0   9   6       13.62        6.29      3.24 o 
   1   9   6      341.04      323.04      9.45 o 
   2   9   6      132.15      127.72      6.28 o 
   3   9   6      189.64      214.80      7.88 o 
   4   9   6       74.07       87.94      5.83 o 
   5   9   6      355.29      339.92     11.16 o 
   6   9   6       88.26       86.41      7.97 o 
   7   9   6      310.69      329.81     13.73 o 
   8   9   6      245.99      241.07     12.76 o 
   9   9   6       35.38       40.48      7.68 o 
  10   9   6       21.82       33.18      8.67 o 
  -9  10   6       49.02       43.63      8.75 o 
  -8  10   6       14.53       21.39      7.44 o 
  -7  10   6       11.15        9.90      5.93 o 
  -6  10   6       71.39       73.07      8.35 o 
  -5  10   6      308.02      314.63     13.27 o 
  -4  10   6      346.02      334.89     11.53 o 
  -3  10   6      693.83      687.87     14.04 o 
  -2  10   6       11.59        4.88      3.59 o 
  -1  10   6      274.17      267.83      8.79 o 
   0  10   6      617.11      535.02     13.55 o 
   1  10   6      275.26      275.73     10.26 o 
   2  10   6       11.48        1.47      3.94 o 
   3  10   6      676.62      662.01     17.07 o 
   4  10   6      343.23      318.85     11.52 o 
   5  10   6      304.65      301.66     11.24 o 
   6  10   6       68.95       70.27      7.75 o 
   7  10   6       10.67       12.40      5.68 o 
   8  10   6       15.54       -3.11      5.67 o 
   9  10   6       46.07       46.58      9.89 o 
  -8  11   6       72.86       76.88      9.67 o 
  -7  11   6      160.49      165.07     11.88 o 
  -6  11   6      236.70      247.64     13.12 o 
  -5  11   6      330.37      336.07     15.62 o 
  -4  11   6       49.71       47.90      6.17 o 
  -3  11   6       23.67       20.57      4.36 o 
  -2  11   6      445.19      499.78     13.83 o 
  -1  11   6      347.15      347.23     11.93 o 
   0  11   6      413.04      443.66     14.88 o 
   1  11   6      334.31      330.49     11.70 o 
   2  11   6      444.00      450.93     13.24 o 
   3  11   6       22.68       29.11      5.29 o 
   4  11   6       49.31       50.90      7.01 o 
   5  11   6      330.25      336.83     12.26 o 
   6  11   6      235.51      242.47     12.77 o 
   7  11   6      164.76      174.97     12.03 o 
   8  11   6       68.97       89.60     11.12 o 
  -7  12   6       60.60       72.52      9.87 o 
  -6  12   6        4.88        5.73      6.12 o 
  -5  12   6      105.53       94.57     10.60 o 
  -4  12   6      158.71      143.23     10.52 o 
  -3  12   6       75.77       71.51      7.23 o 
  -2  12   6      493.75      484.77     14.39 o 
  -1  12   6      359.56      339.40     12.56 o 
   0  12   6       69.92       87.13      7.78 o 
   1  12   6      356.51      332.67     12.53 o 
   2  12   6      499.39      451.94     15.13 o 
   3  12   6       73.68       80.74      8.53 o 
   4  12   6      157.55      165.48     11.41 o 
   5  12   6      107.37      128.07     13.04 o 
   6  12   6        4.13       -6.09      6.09 o 
   7  12   6       63.78       58.28      9.78 o 
  -6  13   6      241.65      226.81     21.53 o 
  -5  13   6      277.00      302.33     21.67 o 
  -4  13   6      367.15      368.03     24.11 o 
  -3  13   6       53.55       58.46      7.95 o 
  -2  13   6       38.91       41.76      6.96 o 
  -1  13   6      131.24      128.20      9.18 o 
   0  13   6      256.70      244.46     13.48 o 
   1  13   6      132.58      125.06      9.39 o 
   2  13   6       40.11       35.55      6.48 o 
   3  13   6       55.00       61.58      8.04 o 
   4  13   6      365.45      389.13     16.07 o 
   5  13   6      273.66      273.11     19.52 o 
   6  13   6      238.21      258.09     16.69 o 
  -5  14   6        9.51       17.33      8.32 o 
  -4  14   6       78.92       71.30     11.04 o 
  -3  14   6       79.98       79.74      9.75 o 
  -2  14   6      224.18      235.45     12.33 o 
  -1  14   6       95.85      118.29      9.46 o 
   0  14   6       78.78       78.76      8.35 o 
   1  14   6       94.52       93.14      8.92 o 
   2  14   6      217.13      232.27     12.28 o 
   3  14   6       83.32       90.24      9.83 o 
   4  14   6       74.13       81.71     10.90 o 
   5  14   6       12.26       20.71      8.08 o 
  -2  15   6       93.91       91.88     10.25 o 
  -1  15   6       77.31       83.99      9.08 o 
   0  15   6        0.77       -4.75      5.41 o 
   1  15   6       82.23      108.79      9.82 o 
   2  15   6       89.58       88.49     12.08 o 
   1   0   7      187.36      181.44      3.13 o 
   2   0   7      531.65      584.87      7.95 o 
   3   0   7      156.88      172.01      4.13 o 
   4   0   7        0.03        3.36      2.06 o 
   5   0   7      174.07      164.97      5.24 o 
   6   0   7     1024.68      940.07     13.21 o 
   7   0   7       32.51       33.82      4.22 o 
   8   0   7      374.17      381.96     11.79 o 
   9   0   7      259.30      229.87     14.18 o 
  10   0   7       12.59       18.00      7.39 o 
  11   0   7       17.31       10.74      7.14 o 
  12   0   7       29.01       28.86      8.75 o 
 -12   1   7       25.78       16.05      8.24 o 
 -11   1   7       42.62       39.56      8.88 o 
 -10   1   7      172.97      174.12     12.69 o 
  -9   1   7      251.02      251.30     13.24 o 
  -8   1   7       47.71       46.94      5.04 o 
  -7   1   7      187.46      197.96      7.74 o 
  -6   1   7     1445.74     1467.69     20.08 o 
  -5   1   7      481.20      517.21      8.90 o 
  -4   1   7     3064.06     3119.61     30.60 o 
  -3   1   7      512.84      501.66      6.90 o 
  -2   1   7      192.77      211.52      6.88 o 
  -1   1   7      476.64      477.43      6.78 o 
   0   1   7       14.78       16.12      1.59 o 
   1   1   7      473.50      473.85      5.42 o 
   2   1   7      175.12      191.07      3.97 o 
   3   1   7      527.69      520.98      7.90 o 
   4   1   7     3003.80     3094.00     26.42 o 
   5   1   7      471.88      493.80      7.05 o 
   6   1   7     1456.19     1506.03     17.66 o 
   7   1   7      188.67      211.32      7.69 o 
   8   1   7       48.37       44.11      5.72 o 
   9   1   7      250.10      258.07     13.16 o 
  10   1   7      170.58      156.45     12.36 o 
  11   1   7       39.49       49.15      9.02 o 
  12   1   7       26.25       40.12      9.22 o 
 -12   2   7        4.15       -0.69      7.00 o 
 -11   2   7       52.55       34.31     10.07 o 
 -10   2   7      388.64      386.35     36.08 o 
  -9   2   7      128.93      130.09     10.79 o 
  -8   2   7       73.21       63.66      7.41 o 
  -7   2   7       76.37       81.90      5.13 o 
  -6   2   7      320.12      337.07      8.10 o 
  -5   2   7      121.20      147.69      4.93 o 
  -4   2   7       98.26      108.22      3.39 o 
  -3   2   7       31.71       42.55      2.41 o 
  -2   2   7     1070.09     1113.59     11.50 o 
  -1   2   7     3241.48     3265.68     30.13 o 
   0   2   7      192.21      264.65      4.94 o 
   1   2   7     3223.54     3224.61     26.37 o 
   2   2   7     1059.41     1098.03     12.67 o 
   3   2   7       27.24       31.64      2.56 o 
   4   2   7      106.21      128.11      4.21 o 
   5   2   7      122.59      134.59      4.24 o 
   6   2   7      327.62      336.39      7.86 o 
   7   2   7       74.18       81.71      4.56 o 
   8   2   7       69.87       67.92      6.63 o 
   9   2   7      120.74      122.58      9.99 o 
  10   2   7      390.23      368.69     19.96 o 
  11   2   7       53.61       61.69      9.55 o 
  12   2   7        4.67        6.67      7.81 o 
 -12   3   7      199.74      175.75     18.74 o 
 -11   3   7      218.22      247.77     15.47 o 
 -10   3   7      247.26      250.72     14.40 o 
  -9   3   7      177.40      193.46     14.34 o 
  -8   3   7      178.95      184.32     10.65 o 
  -7   3   7      118.65      113.96      7.17 o 
  -6   3   7     1533.45     1529.66     20.06 o 
  -5   3   7      387.66      407.21      8.63 o 
  -4   3   7      543.78      540.64      8.15 o 
  -3   3   7     2561.15     2658.74     23.66 o 
  -2   3   7     1485.76     1531.49     15.83 o 
  -1   3   7     1145.36     1244.86     13.42 o 
   0   3   7     2061.79     2170.58     23.19 o 
   1   3   7     1119.21     1229.01     12.98 o 
   2   3   7     1471.65     1513.41     16.56 o 
   3   3   7     2552.89     2655.51     26.45 o 
   4   3   7      556.20      555.29     10.55 o 
   5   3   7      390.70      405.32      7.24 o 
   6   3   7     1543.23     1570.05     19.73 o 
   7   3   7      118.41      114.75      5.69 o 
   8   3   7      179.54      176.47      8.54 o 
   9   3   7      183.39      176.51      9.15 o 
  10   3   7      237.83      228.29     16.06 o 
  11   3   7      222.77      212.11     17.44 o 
  12   3   7      196.75      207.49     18.40 o 
 -11   4   7       55.21       23.69      9.76 o 
 -10   4   7      113.56      110.43     23.76 o 
  -9   4   7       70.63       87.50     11.25 o 
  -8   4   7      435.44      445.52     15.46 o 
  -7   4   7     1001.27      987.82     21.05 o 
  -6   4   7     1785.24     1777.11     22.51 o 
  -5   4   7      249.35      245.67      8.74 o 
  -4   4   7     1038.14     1031.22     12.19 o 
  -3   4   7      191.13      171.56      4.57 o 
  -2   4   7      643.51      653.19     12.08 o 
  -1   4   7      439.73      508.23      8.41 o 
   0   4   7     6229.08     6906.94     56.72 o 
   1   4   7      415.66      483.07      7.32 o 
   2   4   7      632.87      647.71      8.54 o 
   3   4   7      184.42      161.60      4.90 o 
   4   4   7     1025.75     1021.11     13.44 o 
   5   4   7      247.20      252.65      5.60 o 
   6   4   7     1782.97     1771.91     21.98 o 
   7   4   7      985.30      962.05     17.25 o 
   8   4   7      446.34      461.58     12.22 o 
   9   4   7       72.62       68.57      6.70 o 
  10   4   7      114.31      111.19     13.10 o 
  11   4   7       53.46       53.67     11.08 o 
 -11   5   7       53.16       38.97     10.51 o 
 -10   5   7      114.11      101.90     16.35 o 
  -9   5   7       46.04       28.01      6.16 o 
  -8   5   7       92.17       84.34      6.78 o 
  -7   5   7      203.42      200.87      8.75 o 
  -6   5   7      405.84      379.19     10.59 o 
  -5   5   7      471.40      452.73     10.86 o 
  -4   5   7     1917.77     1855.40     20.28 o 
  -3   5   7      669.48      683.29     11.23 o 
  -2   5   7     1129.05     1162.90     15.49 o 
  -1   5   7      338.90      351.50      7.58 o 
   0   5   7        1.44        5.63      2.08 o 
   1   5   7      343.09      367.56      6.23 o 
   2   5   7     1135.23     1200.98     12.96 o 
   3   5   7      660.97      707.57     10.17 o 
   4   5   7     1913.96     1855.03     19.68 o 
   5   5   7      465.14      445.24      8.60 o 
   6   5   7      395.37      372.99      9.22 o 
   7   5   7      207.12      207.07      8.56 o 
   8   5   7       94.78       84.31      7.61 o 
   9   5   7       45.15       42.84      7.66 o 
  10   5   7      116.00      106.91     11.39 o 
  11   5   7       54.45       44.61     15.41 o 
 -11   6   7       98.17       76.76     16.00 o 
 -10   6   7       88.42      102.70     22.47 o 
  -9   6   7      152.46      137.50     11.77 o 
  -8   6   7      594.80      622.59     17.14 o 
  -7   6   7      607.23      590.76     14.18 o 
  -6   6   7      773.58      786.98     15.78 o 
  -5   6   7      100.82       97.63      6.08 o 
  -4   6   7      665.72      662.43     12.71 o 
  -3   6   7      669.65      656.59     11.49 o 
  -2   6   7      550.94      537.59     13.94 o 
  -1   6   7     2256.84     2052.54     23.40 o 
   0   6   7      354.92      346.86      6.87 o 
   1   6   7     2212.36     2059.58     19.75 o 
   2   6   7      545.14      523.35      7.85 o 
   3   6   7      646.50      639.95      9.05 o 
   4   6   7      660.49      679.36      9.19 o 
   5   6   7      104.20      108.48     10.17 o 
   6   6   7      787.42      801.62     16.36 o 
   7   6   7      621.40      608.74     15.93 o 
   8   6   7      601.05      587.93     16.29 o 
   9   6   7      154.47      141.14     11.45 o 
  10   6   7       89.25       63.32     10.99 o 
  11   6   7       96.53      100.86     11.89 o 
 -10   7   7      238.17      227.96     18.76 o 
  -9   7   7      240.70      240.92     14.82 o 
  -8   7   7      100.39       88.52      8.53 o 
  -7   7   7      141.07      147.47      9.73 o 
  -6   7   7      286.48      269.19     11.52 o 
  -5   7   7       22.90       23.67      5.16 o 
  -4   7   7       12.14       15.64      3.59 o 
  -3   7   7      639.94      612.29     12.54 o 
  -2   7   7     1596.87     1555.04     20.93 o 
  -1   7   7      411.74      400.18      9.33 o 
   0   7   7     1358.26     1308.50     15.91 o 
   1   7   7      403.06      409.56      7.06 o 
   2   7   7     1604.86     1604.65     18.39 o 
   3   7   7      638.15      600.03     12.05 o 
   4   7   7       12.42       16.74      2.68 o 
   5   7   7       21.67       11.66      3.62 o 
   6   7   7      292.32      310.98      9.06 o 
   7   7   7      137.78      126.41      8.91 o 
   8   7   7       96.99       98.07      8.64 o 
   9   7   7      232.49      218.66     13.97 o 
  10   7   7      235.65      225.17     15.08 o 
 -10   8   7       76.26       87.74     13.40 o 
  -9   8   7      219.94      211.72     14.75 o 
  -8   8   7      320.29      331.59     14.25 o 
  -7   8   7      342.02      307.86     13.19 o 
  -6   8   7      437.19      445.79     14.79 o 
  -5   8   7      105.12      108.91      8.32 o 
  -4   8   7     1204.13     1195.28     19.90 o 
  -3   8   7      127.03      122.76      6.79 o 
  -2   8   7       21.12       27.47      4.13 o 
  -1   8   7       39.87       38.45      4.15 o 
   0   8   7      388.99      394.40      8.03 o 
   1   8   7       45.36       48.50      3.65 o 
   2   8   7       21.58       20.09      2.87 o 
   3   8   7      127.22      124.03      5.71 o 
   4   8   7     1211.05     1199.64     16.84 o 
   5   8   7      102.07      105.27      6.18 o 
   6   8   7      431.11      438.69     12.49 o 
   7   8   7      339.92      303.72     12.71 o 
   8   8   7      313.75      300.51     13.43 o 
   9   8   7      218.37      223.54     14.70 o 
  10   8   7       73.75       59.34      9.94 o 
  -9   9   7       69.61       92.00     11.33 o 
  -8   9   7       73.35       78.88      9.12 o 
  -7   9   7       88.79      103.23      9.70 o 
  -6   9   7       40.38       33.85      6.51 o 
  -5   9   7      297.10      289.99     12.21 o 
  -4   9   7      266.46      280.11      9.94 o 
  -3   9   7      590.52      531.05     13.00 o 
  -2   9   7      125.26      133.88      7.32 o 
  -1   9   7       42.10       31.24      4.60 o 
   0   9   7       50.91       42.21      4.59 o 
   1   9   7       42.62       35.44      3.50 o 
   2   9   7      134.53      154.27      7.13 o 
   3   9   7      574.14      528.04     10.96 o 
   4   9   7      260.14      281.68      8.90 o 
   5   9   7      287.17      274.99     15.64 o 
   6   9   7       38.64       32.09      6.49 o 
   7   9   7       87.44      101.26     10.22 o 
   8   9   7       73.28       78.16      8.53 o 
   9   9   7       71.62       88.16      9.55 o 
  -9  10   7       65.75       47.91      8.86 o 
  -8  10   7      179.07      180.31     12.58 o 
  -7  10   7      138.16      138.10     11.04 o 
  -6  10   7      613.38      626.10     18.27 o 
  -5  10   7        0.90       -2.21      5.45 o 
  -4  10   7      118.70      110.86      7.68 o 
  -3  10   7      153.83      160.32      7.64 o 
  -2  10   7      136.09      127.28      7.75 o 
  -1  10   7      505.92      517.71     11.89 o 
   0  10   7      308.52      236.39      9.63 o 
   1  10   7      491.06      474.98     16.05 o 
   2  10   7      128.02      117.94      7.58 o 
   3  10   7      149.85      150.18      8.78 o 
   4  10   7      121.65      109.47      7.43 o 
   5  10   7        1.12        0.93      4.16 o 
   6  10   7      606.84      557.48     16.98 o 
   7  10   7      132.18      137.86     11.75 o 
   8  10   7      174.26      166.19     11.85 o 
   9  10   7       65.80       76.66      9.44 o 
  -8  11   7       39.18       31.84     11.29 o 
  -7  11   7       61.53       65.01      9.25 o 
  -6  11   7       79.59       87.00      9.25 o 
  -5  11   7      193.57      186.16     11.42 o 
  -4  11   7      185.18      200.74     13.29 o 
  -3  11   7      143.81      148.82      7.88 o 
  -2  11   7      130.22      154.12      8.86 o 
  -1  11   7       91.16       94.38      7.62 o 
   0  11   7      226.36      225.02     10.05 o 
   1  11   7       84.46       70.72      6.74 o 
   2  11   7      134.05      140.82      8.72 o 
   3  11   7      149.43      153.61      8.91 o 
   4  11   7      186.43      173.14     10.70 o 
   5  11   7      197.42      215.97     10.37 o 
   6  11   7       80.84       94.12      9.21 o 
   7  11   7       60.88       66.51      8.58 o 
   8  11   7       41.18       32.32      8.78 o 
  -7  12   7      200.93      216.12     17.48 o 
  -6  12   7       64.58       75.21      9.00 o 
  -5  12   7        4.46        9.65      7.05 o 
  -4  12   7      117.31      108.28     11.49 o 
  -3  12   7      108.60      114.12      8.46 o 
  -2  12   7      177.16      193.21     10.21 o 
  -1  12   7      658.44      651.45     16.51 o 
   0  12   7      562.91      553.36     15.37 o 
   1  12   7      657.88      636.03     17.23 o 
   2  12   7      181.33      190.48     10.21 o 
   3  12   7      106.72      108.08      8.25 o 
   4  12   7      123.80      144.84     10.57 o 
   5  12   7        4.65        4.46      6.71 o 
   6  12   7       63.48       85.48     10.87 o 
   7  12   7      208.10      241.31     17.12 o 
  -6  13   7      229.65      266.38     17.07 o 
  -5  13   7       42.85       56.12     10.36 o 
  -4  13   7      317.11      329.70     21.70 o 
  -3  13   7       66.06       70.96      8.60 o 
  -2  13   7      383.18      405.21     16.89 o 
  -1  13   7      162.32      160.35     10.18 o 
   0  13   7      195.85      193.90     10.75 o 
   1  13   7      164.07      160.61     10.17 o 
   2  13   7      381.67      389.43     14.06 o 
   3  13   7       64.64       82.75      9.06 o 
   4  13   7      312.16      320.47     14.92 o 
   5  13   7       45.16       52.78     10.07 o 
   6  13   7      222.44      230.21     19.92 o 
  -4  14   7      177.98      184.36     14.81 o 
  -3  14   7      102.11      104.47     10.40 o 
  -2  14   7       17.82       21.17      6.21 o 
  -1  14   7        3.90        4.47      5.47 o 
   0  14   7      109.31      102.54      9.22 o 
   1  14   7        3.33       -1.73      5.19 o 
   2  14   7       17.64       19.38      6.41 o 
   3  14   7      101.17       76.89      9.29 o 
   4  14   7      173.63      190.38     14.90 o 
  -2  15   7        4.49       -1.01      6.49 o 
  -1  15   7       25.17       32.82      7.33 o 
   0  15   7        0.77       -5.88      5.88 o 
   1  15   7       23.30       23.65      6.71 o 
   2  15   7        4.25       -3.17      6.49 o 
   0   0   8      436.59      513.15     12.29 o 
   1   0   8     3336.34     3448.98     27.54 o 
   2   0   8     6815.53     7285.91     58.81 o 
   3   0   8       31.37       21.13      2.21 o 
   4   0   8     3982.79     4004.31     37.90 o 
   5   0   8      253.37      296.53      6.13 o 
   6   0   8      706.90      677.56     12.29 o 
   7   0   8       45.86       60.81      5.26 o 
   8   0   8      145.79      147.78      7.28 o 
   9   0   8       35.58       34.57      7.35 o 
  10   0   8       12.10       17.58      6.60 o 
  11   0   8       12.16       23.88      8.03 o 
  12   0   8       93.09       87.65     11.65 o 
 -12   1   8       74.23       54.96     14.57 o 
 -11   1   8       16.31       30.09      8.08 o 
 -10   1   8       33.87       29.48     10.85 o 
  -9   1   8      184.96      182.39     14.83 o 
  -8   1   8      679.04      656.20     14.29 o 
  -7   1   8      414.68      435.73     11.00 o 
  -6   1   8      316.18      319.83      6.86 o 
  -5   1   8      105.88      103.99      4.44 o 
  -4   1   8     3329.40     3424.43     33.93 o 
  -3   1   8      769.06      784.39      9.98 o 
  -2   1   8     2099.74     2252.11     22.68 o 
  -1   1   8      611.80      624.00      8.68 o 
   0   1   8      317.71      371.24      6.15 o 
   1   1   8      594.86      610.95      8.07 o 
   2   1   8     2082.09     2231.57     19.41 o 
   3   1   8      765.73      761.25      9.78 o 
   4   1   8     3366.56     3521.09     29.46 o 
   5   1   8      104.37       96.14      3.39 o 
   6   1   8      320.99      312.32      7.18 o 
   7   1   8      411.30      404.06     10.54 o 
   8   1   8      689.70      657.41     16.25 o 
   9   1   8      182.97      192.93     12.08 o 
  10   1   8       34.09       31.91      7.78 o 
  11   1   8       14.98       21.19      7.52 o 
  12   1   8       73.51       80.77     18.24 o 
 -12   2   8       47.51       54.70      9.75 o 
 -11   2   8      300.05      309.79     21.17 o 
 -10   2   8       29.15       19.16      7.05 o 
  -9   2   8      273.17      294.25     14.25 o 
  -8   2   8       59.83       46.18      6.95 o 
  -7   2   8       74.31       72.96      5.22 o 
  -6   2   8      259.59      252.15      7.87 o 
  -5   2   8      354.31      390.48      7.77 o 
  -4   2   8     1347.89     1422.96     14.78 o 
  -3   2   8      178.84      147.06      4.10 o 
  -2   2   8      496.16      527.94      8.07 o 
  -1   2   8     1356.34     1458.86     15.99 o 
   0   2   8       84.05       98.83      4.53 o 
   1   2   8     1397.17     1501.00     14.01 o 
   2   2   8      503.22      536.61      7.91 o 
   3   2   8      180.85      153.09      4.71 o 
   4   2   8     1346.34     1386.48     16.55 o 
   5   2   8      353.39      400.65      7.61 o 
   6   2   8      259.40      246.16      6.56 o 
   7   2   8       75.40       79.08      4.66 o 
   8   2   8       64.31       73.78      6.90 o 
   9   2   8      277.76      264.38     14.53 o 
  10   2   8       30.36       29.69      7.14 o 
  11   2   8      304.64      309.43     16.68 o 
  12   2   8       48.27       45.81      9.83 o 
 -11   3   8      192.48      238.35     15.39 o 
 -10   3   8       10.87       18.54      6.99 o 
  -9   3   8       60.98       53.68      7.68 o 
  -8   3   8      627.06      579.67     17.61 o 
  -7   3   8       58.39       58.07      4.75 o 
  -6   3   8      622.02      624.08     11.76 o 
  -5   3   8       12.91       17.83      2.85 o 
  -4   3   8      436.50      423.36      7.04 o 
  -3   3   8      412.64      420.88      6.95 o 
  -2   3   8     3034.73     3314.80     28.39 o 
  -1   3   8      121.68      101.87      3.50 o 
   0   3   8       70.10       82.76      3.50 o 
   1   3   8      141.21      116.69      3.63 o 
   2   3   8     3082.82     3347.02     31.69 o 
   3   3   8      406.39      415.01      7.58 o 
   4   3   8      456.60      442.49      8.69 o 
   5   3   8       11.70       12.56      2.17 o 
   6   3   8      623.46      624.09     11.29 o 
   7   3   8       65.15       70.26      4.83 o 
   8   3   8      630.15      608.44     14.45 o 
   9   3   8       58.08       54.74      6.33 o 
  10   3   8       10.91       22.80      6.89 o 
  11   3   8      188.46      226.60     17.95 o 
 -11   4   8       45.25       53.82     11.79 o 
 -10   4   8      156.15      160.35     14.73 o 
  -9   4   8      160.57      154.62     11.12 o 
  -8   4   8      726.09      744.32     25.91 o 
  -7   4   8      390.02      385.62      9.90 o 
  -6   4   8      723.43      718.83     13.19 o 
  -5   4   8      449.49      458.65      9.13 o 
  -4   4   8     3391.73     3435.94     30.33 o 
  -3   4   8      636.63      616.48      9.46 o 
  -2   4   8     1076.28     1087.51     13.43 o 
  -1   4   8      235.96      206.65      5.68 o 
   0   4   8      194.82      211.01      5.03 o 
   1   4   8      225.70      192.93      4.68 o 
   2   4   8     1085.41     1115.84     13.65 o 
   3   4   8      638.65      628.39      9.80 o 
   4   4   8     3367.18     3400.04     33.82 o 
   5   4   8      453.45      459.36      8.58 o 
   6   4   8      750.16      752.12     12.82 o 
   7   4   8      386.31      375.74     13.93 o 
   8   4   8      723.86      701.49     17.27 o 
   9   4   8      158.17      161.33      9.07 o 
  10   4   8      155.48      147.07     14.71 o 
  11   4   8       44.77       42.67     11.42 o 
 -11   5   8       57.07       58.45     12.05 o 
 -10   5   8       48.25       53.02     13.98 o 
  -9   5   8       82.02       74.97      7.85 o 
  -8   5   8      968.29      967.28     19.05 o 
  -7   5   8       82.05       72.40      7.86 o 
  -6   5   8      943.98      887.55     21.15 o 
  -5   5   8      143.51      140.01     11.67 o 
  -4   5   8       60.39       52.66      3.96 o 
  -3   5   8       31.38       33.70      3.30 o 
  -2   5   8     3130.45     3275.50     33.12 o 
  -1   5   8      566.18      617.19     10.26 o 
   0   5   8       35.86       28.49      2.61 o 
   1   5   8      560.08      606.14      8.55 o 
   2   5   8     3104.78     3238.01     28.34 o 
   3   5   8       37.03       44.18      2.90 o 
   4   5   8       63.05       61.96      4.20 o 
   5   5   8      147.43      149.99      5.42 o 
   6   5   8      930.26      876.73     13.27 o 
   7   5   8       83.65       80.28      5.35 o 
   8   5   8      955.26      959.34     20.58 o 
   9   5   8       76.49       74.22     10.75 o 
  10   5   8       48.47       26.67      9.71 o 
  11   5   8       53.04       53.26     13.71 o 
 -11   6   8        3.40      -10.23     10.23 o 
 -10   6   8       67.76       91.92     16.50 o 
  -9   6   8       49.07       52.96      8.63 o 
  -8   6   8      533.78      523.90     23.60 o 
  -7   6   8       13.30       14.86      4.99 o 
  -6   6   8      882.11      876.88     16.87 o 
  -5   6   8      158.65      158.37      7.41 o 
  -4   6   8      554.89      542.91     10.69 o 
  -3   6   8      696.00      639.47     12.90 o 
  -2   6   8      196.22      173.74      7.19 o 
  -1   6   8      131.46      149.33      6.95 o 
   0   6   8      734.61      735.39     10.73 o 
   1   6   8      142.85      162.00      4.51 o 
   2   6   8      193.46      181.21      4.79 o 
   3   6   8      709.66      667.22      9.47 o 
   4   6   8      550.31      536.63      8.60 o 
   5   6   8      155.82      164.27      6.61 o 
   6   6   8      874.82      864.92     16.63 o 
   7   6   8       13.50       17.95      5.06 o 
   8   6   8      541.26      544.23     16.95 o 
   9   6   8       47.90       45.43      8.13 o 
  10   6   8       70.24       81.00     10.31 o 
  11   6   8        3.74       -6.46      8.38 o 
 -10   7   8       16.29       27.82      9.83 o 
  -9   7   8      114.70      107.98     11.02 o 
  -8   7   8       21.97       11.57      5.96 o 
  -7   7   8      328.08      336.06     13.26 o 
  -6   7   8      238.60      248.90     11.15 o 
  -5   7   8      232.72      201.96      9.98 o 
  -4   7   8     1211.48     1225.36     19.42 o 
  -3   7   8      503.74      475.72     10.35 o 
  -2   7   8      850.06      790.27     13.52 o 
  -1   7   8      988.37      935.73     14.59 o 
   0   7   8      483.90      450.03      8.46 o 
   1   7   8      993.45      953.71     14.72 o 
   2   7   8      877.02      827.69     11.27 o 
   3   7   8      504.85      479.89      9.12 o 
   4   7   8     1235.77     1192.63     16.27 o 
   5   7   8      237.48      248.63      8.77 o 
   6   7   8      242.71      244.84      8.43 o 
   7   7   8      329.40      320.09     12.59 o 
   8   7   8       21.45       21.98      5.78 o 
   9   7   8      115.29      101.89     10.51 o 
  10   7   8       17.65       15.92      7.92 o 
 -10   8   8        3.70        2.75      8.85 o 
  -9   8   8       80.07       86.26     11.52 o 
  -8   8   8      273.28      280.26     13.45 o 
  -7   8   8      221.10      220.04     11.83 o 
  -6   8   8      274.41      288.90     12.56 o 
  -5   8   8      455.84      422.21     13.84 o 
  -4   8   8      317.26      329.56     11.64 o 
  -3   8   8       21.26       30.56      5.07 o 
  -2   8   8      613.24      640.20     12.50 o 
  -1   8   8      360.69      346.80     11.07 o 
   0   8   8        8.79        9.87      3.02 o 
   1   8   8      345.71      340.58      7.88 o 
   2   8   8      619.49      630.90     10.85 o 
   3   8   8       18.21       27.16      3.27 o 
   4   8   8      314.28      342.98      9.91 o 
   5   8   8      459.93      455.55     11.18 o 
   6   8   8      287.27      300.68     10.77 o 
   7   8   8      226.95      233.30     11.51 o 
   8   8   8      278.48      268.83     12.87 o 
   9   8   8       79.00       83.31     10.52 o 
  10   8   8        3.63        0.55      7.33 o 
  -9   9   8       78.97       88.08     11.60 o 
  -8   9   8      152.86      178.17     13.42 o 
  -7   9   8       41.63       53.37      7.78 o 
  -6   9   8      665.12      668.80     18.50 o 
  -5   9   8       11.24        4.35      5.06 o 
  -4   9   8       57.62       52.08      6.47 o 
  -3   9   8      154.03      161.51      9.00 o 
  -2   9   8       92.60       89.35      6.52 o 
  -1   9   8       82.39       68.69      5.65 o 
   0   9   8      522.29      476.50     10.93 o 
   1   9   8       78.34       79.25      4.67 o 
   2   9   8       93.64       96.41      5.49 o 
   3   9   8      161.08      163.36      7.36 o 
   4   9   8       60.50       54.35      4.86 o 
   5   9   8        9.08       14.37      3.98 o 
   6   9   8      665.67      660.65     17.93 o 
   7   9   8       40.55       26.20      6.12 o 
   8   9   8      151.32      170.77     11.48 o 
   9   9   8       83.78       78.06     11.55 o 
  -9  10   8       65.04       42.83     10.00 o 
  -8  10   8      160.01      167.17     12.59 o 
  -7  10   8      191.08      193.61     12.50 o 
  -6  10   8      186.34      199.29     11.78 o 
  -5  10   8      105.76      118.29      8.83 o 
  -4  10   8      461.27      457.90     13.35 o 
  -3  10   8       30.02       33.44      5.23 o 
  -2  10   8       54.99       54.63      5.83 o 
  -1  10   8      622.21      588.97     12.85 o 
   0  10   8      142.94      143.01      8.12 o 
   1  10   8      628.05      548.57     14.09 o 
   2  10   8       51.50       50.17      6.02 o 
   3  10   8       29.44       32.43      4.74 o 
   4  10   8      467.75      471.68     13.21 o 
   5  10   8      104.31      111.21      8.01 o 
   6  10   8      183.63      182.19     16.13 o 
   7  10   8      188.56      198.33     12.04 o 
   8  10   8      166.34      165.75     13.96 o 
   9  10   8       64.84       65.82      9.26 o 
  -8  11   8       67.00       75.19      9.74 o 
  -7  11   8       92.59       94.00     11.72 o 
  -6  11   8       93.78      109.39     10.55 o 
  -5  11   8       82.39       77.80     11.98 o 
  -4  11   8      265.29      273.87     11.44 o 
  -3  11   8      456.07      434.52     12.09 o 
  -2  11   8      655.65      617.79     15.54 o 
  -1  11   8      774.78      756.41     24.99 o 
   0  11   8       34.29       31.77      5.43 o 
   1  11   8      770.97      728.75     18.79 o 
   2  11   8      667.23      621.36     20.22 o 
   3  11   8      448.39      450.86     16.98 o 
   4  11   8      278.05      288.06     12.85 o 
   5  11   8       81.62       65.12      7.87 o 
   6  11   8      100.62      106.55      9.49 o 
   7  11   8       87.39       97.00      9.76 o 
   8  11   8       67.20       75.84      9.60 o 
  -7  12   8       42.31       39.54      8.53 o 
  -6  12   8      202.97      226.14     15.18 o 
  -5  12   8        8.08       15.73      7.94 o 
  -4  12   8      209.39      223.27     12.50 o 
  -3  12   8      529.49      524.54     16.88 o 
  -2  12   8      135.29      142.53      9.32 o 
  -1  12   8      360.08      345.74     12.74 o 
   0  12   8      250.30      278.37     11.69 o 
   1  12   8      368.41      354.82     12.69 o 
   2  12   8      136.61      146.00     12.32 o 
   3  12   8      519.17      507.20     14.89 o 
   4  12   8      207.47      198.37     11.93 o 
   5  12   8        8.07       13.88      6.48 o 
   6  12   8      196.44      214.20     14.87 o 
   7  12   8       42.54       41.08      9.44 o 
  -6  13   8        5.32       -1.08      7.87 o 
  -5  13   8      151.53      159.46     13.99 o 
  -4  13   8      124.29      140.42     20.04 o 
  -3  13   8      106.19      118.04     12.05 o 
  -2  13   8       18.39       15.74      5.69 o 
  -1  13   8      165.38      175.22     10.47 o 
   0  13   8      169.97      163.12     10.26 o 
   1  13   8      163.67      159.30     11.40 o 
   2  13   8       19.06       26.76      6.18 o 
   3  13   8      101.27      102.65     10.16 o 
   4  13   8      123.86      144.75     11.29 o 
   5  13   8      143.45      169.88     13.74 o 
   6  13   8        4.86        9.30      7.91 o 
  -4  14   8      287.67      310.16     17.97 o 
  -3  14   8       10.20        2.48      6.52 o 
  -2  14   8      307.62      315.30     13.76 o 
  -1  14   8      104.48      107.08      9.41 o 
   0  14   8      200.16      227.77     12.13 o 
   1  14   8      100.48      101.94      9.41 o 
   2  14   8      298.11      342.21     14.14 o 
   3  14   8       11.02       20.04      6.84 o 
   4  14   8      273.37      279.35     19.22 o 
  -1  15   8       12.18       17.41      6.19 o 
   0  15   8      122.50      153.63     11.06 o 
   1  15   8       10.47        8.51      6.33 o 
   1   0   9      406.55      401.31      5.29 o 
   2   0   9     7809.08     8137.84     70.04 o 
   3   0   9     1287.21     1338.76     14.69 o 
   4   0   9       39.10       54.01      3.05 o 
   5   0   9       92.78      111.63      4.17 o 
   6   0   9      674.13      675.32     10.22 o 
   7   0   9      821.34      814.95     17.30 o 
   8   0   9       30.01       31.79      5.36 o 
   9   0   9      772.90      753.33     21.40 o 
  10   0   9        9.66        3.12      5.95 o 
  11   0   9      229.48      256.07     15.77 o 
  12   0   9       42.48       39.91      9.45 o 
 -12   1   9       46.42       38.83     10.59 o 
 -11   1   9       37.72       31.86      8.26 o 
 -10   1   9      119.80      118.16     11.39 o 
  -9   1   9       18.83       18.92      6.37 o 
  -8   1   9       83.46       89.82      6.46 o 
  -7   1   9      146.95      149.00      7.24 o 
  -6   1   9      383.88      383.26      8.36 o 
  -5   1   9       10.08        8.10      2.38 o 
  -4   1   9      905.31      891.25     12.68 o 
  -3   1   9     2386.92     2571.51     24.66 o 
  -2   1   9      878.11     1006.72     14.83 o 
  -1   1   9      639.82      635.02     10.71 o 
   0   1   9     5228.27     5591.65     52.84 o 
   1   1   9      665.03      662.41      8.21 o 
   2   1   9      878.07     1007.89     10.58 o 
   3   1   9     2429.80     2633.10     24.44 o 
   4   1   9      908.18      893.23     11.57 o 
   5   1   9        8.71        3.70      1.92 o 
   6   1   9      391.35      397.16      9.17 o 
   7   1   9      144.62      133.23      6.89 o 
   8   1   9       90.21       86.11      7.43 o 
   9   1   9       19.60       15.71      6.28 o 
  10   1   9      122.93      113.29     11.20 o 
  11   1   9       40.03       29.06      8.39 o 
  12   1   9       48.68       59.70     10.25 o 
 -12   2   9       54.17       47.49      9.74 o 
 -11   2   9      105.00      124.06     12.32 o 
 -10   2   9      217.33      208.93     14.70 o 
  -9   2   9       53.86       39.63      7.74 o 
  -8   2   9        6.58       -0.60      3.55 o 
  -7   2   9      102.74      104.74      7.11 o 
  -6   2   9        2.03       -0.33      2.90 o 
  -5   2   9      555.31      579.32     10.36 o 
  -4   2   9     1787.22     1828.76     18.16 o 
  -3   2   9       51.80       52.70      2.99 o 
  -2   2   9     4929.44     5225.75     44.04 o 
  -1   2   9      382.69      366.63      6.82 o 
   0   2   9     2667.40     2806.89     23.42 o 
   1   2   9      386.39      357.07      5.36 o 
   2   2   9     4903.16     5173.75     46.68 o 
   3   2   9       57.44       62.87      3.34 o 
   4   2   9     1803.61     1814.55     20.36 o 
   5   2   9      557.17      547.18     10.31 o 
   6   2   9        3.50        3.11      2.72 o 
   7   2   9       98.13      105.07      5.23 o 
   8   2   9        7.20       11.05      4.78 o 
   9   2   9       49.56       51.84      6.64 o 
  10   2   9      219.91      217.27     13.53 o 
  11   2   9      107.11      113.53     11.72 o 
  12   2   9       54.28       61.71     21.50 o 
 -11   3   9      168.56      154.28     13.39 o 
 -10   3   9      179.14      191.93     13.62 o 
  -9   3   9      412.87      401.22     15.70 o 
  -8   3   9     1005.41      982.74     23.57 o 
  -7   3   9      364.26      374.40     10.23 o 
  -6   3   9      137.96      138.71      6.19 o 
  -5   3   9      226.07      219.95      7.23 o 
  -4   3   9       30.92       37.45      2.69 o 
  -3   3   9       70.27       87.82      3.54 o 
  -2   3   9      268.75      315.51      6.45 o 
  -1   3   9      206.69      192.72      4.91 o 
   0   3   9      249.75      236.08      6.44 o 
   1   3   9      209.95      201.04      4.88 o 
   2   3   9      265.52      319.89      6.12 o 
   3   3   9       67.29       90.32      3.88 o 
   4   3   9       26.42       29.82      2.88 o 
   5   3   9      240.21      224.23      5.98 o 
   6   3   9      148.11      146.33      5.90 o 
   7   3   9      348.15      348.48      9.71 o 
   8   3   9      998.68     1013.59     19.21 o 
   9   3   9      411.97      415.38     20.67 o 
  10   3   9      179.52      189.20     15.81 o 
  11   3   9      173.55      160.82     20.31 o 
 -11   4   9       13.13        4.75     12.98 o 
 -10   4   9      254.01      250.45     17.50 o 
  -9   4   9      130.92      125.24     11.96 o 
  -8   4   9       36.46       34.03      6.12 o 
  -7   4   9       72.27       67.42      5.40 o 
  -6   4   9      698.49      676.58     12.93 o 
  -5   4   9       38.16       38.81      3.67 o 
  -4   4   9      495.33      481.37      8.11 o 
  -3   4   9      539.99      545.19      8.44 o 
  -2   4   9     1390.18     1306.96     15.41 o 
  -1   4   9       33.75       36.26      4.20 o 
   0   4   9     1396.24     1516.81     16.43 o 
   1   4   9       29.55       29.23      2.62 o 
   2   4   9     1399.38     1342.35     17.50 o 
   3   4   9      533.74      534.42      9.18 o 
   4   4   9      504.27      505.01      9.08 o 
   5   4   9       43.33       40.41      3.36 o 
   6   4   9      692.72      674.29     12.36 o 
   7   4   9       77.90       74.87      5.20 o 
   8   4   9       35.88       33.59      5.69 o 
   9   4   9      134.19      141.52      8.80 o 
  10   4   9      258.52      266.69     17.83 o 
  11   4   9       11.75       16.41      8.88 o 
 -11   5   9       38.17       49.72     11.38 o 
 -10   5   9      169.24      175.19     20.29 o 
  -9   5   9       43.06       37.39      7.34 o 
  -8   5   9      667.17      711.26     24.36 o 
  -7   5   9       12.90       13.28      4.36 o 
  -6   5   9      758.88      705.35     14.97 o 
  -5   5   9     1346.02     1316.74     18.93 o 
  -4   5   9     1956.37     1909.61     21.11 o 
  -3   5   9     1771.73     1709.40     20.90 o 
  -2   5   9      602.04      624.40     10.68 o 
  -1   5   9      647.65      594.04     10.26 o 
   0   5   9     1024.18     1008.23     12.80 o 
   1   5   9      658.49      608.67      8.67 o 
   2   5   9      604.08      612.48      8.84 o 
   3   5   9     1787.24     1744.75     17.85 o 
   4   5   9     1931.25     1863.94     20.45 o 
   5   5   9     1355.34     1332.21     19.56 o 
   6   5   9      766.12      717.88     13.03 o 
   7   5   9       11.15       13.21      3.47 o 
   8   5   9      683.11      681.66     17.22 o 
   9   5   9       44.34       65.22      9.47 o 
  10   5   9      166.90      168.38     13.80 o 
  11   5   9       38.77       43.20     11.05 o 
 -11   6   9      103.33      100.36     18.04 o 
 -10   6   9       15.36        3.05     10.79 o 
  -9   6   9       14.86       20.83      7.44 o 
  -8   6   9      174.90      182.52     15.52 o 
  -7   6   9        9.41       -1.94      3.98 o 
  -6   6   9      387.07      402.66     11.59 o 
  -5   6   9       84.27       86.81      6.26 o 
  -4   6   9     1441.67     1423.46     19.26 o 
  -3   6   9       56.07       55.56      4.30 o 
  -2   6   9     1822.38     1822.56     22.12 o 
  -1   6   9      405.19      391.15      8.59 o 
   0   6   9     1475.90     1576.39     17.99 o 
   1   6   9      405.77      392.50      7.06 o 
   2   6   9     1803.27     1791.66     18.49 o 
   3   6   9       58.59       62.85      3.46 o 
   4   6   9     1456.31     1409.58     16.00 o 
   5   6   9       90.81       97.80      5.66 o 
   6   6   9      380.31      376.19      9.85 o 
   7   6   9       10.88       -1.22      4.12 o 
   8   6   9      169.72      186.21     10.32 o 
   9   6   9       13.09        6.83      6.18 o 
  10   6   9       17.66       10.68      6.32 o 
  11   6   9      102.04      113.63     12.65 o 
 -10   7   9      144.04      161.87     16.48 o 
  -9   7   9       95.31      106.89     11.37 o 
  -8   7   9      222.37      203.60     18.88 o 
  -7   7   9       94.26       90.71      8.26 o 
  -6   7   9      422.76      403.54     13.56 o 
  -5   7   9      378.07      362.76     12.57 o 
  -4   7   9      110.98      114.39      6.38 o 
  -3   7   9      112.29      121.45      6.08 o 
  -2   7   9      158.59      144.43      6.22 o 
  -1   7   9      338.64      318.43      8.33 o 
   0   7   9      727.97      717.28     12.48 o 
   1   7   9      352.64      338.79      7.90 o 
   2   7   9      155.65      160.07      4.84 o 
   3   7   9      123.18      127.88      6.02 o 
   4   7   9      119.59      116.43      4.99 o 
   5   7   9      375.56      339.59      8.69 o 
   6   7   9      423.89      438.34     11.00 o 
   7   7   9       91.50       86.75      7.98 o 
   8   7   9      227.05      217.89     11.42 o 
   9   7   9       98.43      101.67     11.56 o 
  10   7   9      145.77      163.53     15.67 o 
 -10   8   9        7.17        2.19      7.88 o 
  -9   8   9      119.56      123.83     12.38 o 
  -8   8   9       73.87       77.00      8.78 o 
  -7   8   9      361.50      363.99     14.48 o 
  -6   8   9      238.79      240.65     11.74 o 
  -5   8   9      231.28      238.52     11.23 o 
  -4   8   9        9.97        8.64      3.92 o 
  -3   8   9      835.46      792.00     15.55 o 
  -2   8   9       78.32       73.48      5.33 o 
  -1   8   9       62.06       72.67      5.15 o 
   0   8   9       54.46       54.14      3.93 o 
   1   8   9       63.55       75.49      4.47 o 
   2   8   9       81.77       88.84      4.85 o 
   3   8   9      822.58      799.55     12.85 o 
   4   8   9        8.35       11.73      3.28 o 
   5   8   9      230.98      234.96      8.58 o 
   6   8   9      245.80      254.42     10.50 o 
   7   8   9      367.71      366.66     13.93 o 
   8   8   9       75.42       79.79      8.53 o 
   9   8   9      127.15      116.89     11.80 o 
  10   8   9        6.78       13.72      7.82 o 
  -9   9   9       82.88      105.23     12.24 o 
  -8   9   9      172.30      169.45     11.98 o 
  -7   9   9      137.00      140.80     15.43 o 
  -6   9   9       22.49       24.46      6.47 o 
  -5   9   9      341.60      356.87     13.50 o 
  -4   9   9      208.58      208.45     10.62 o 
  -3   9   9      722.56      709.48     15.39 o 
  -2   9   9      254.20      249.65      9.32 o 
  -1   9   9      387.03      406.25     11.49 o 
   0   9   9      281.38      285.00      8.86 o 
   1   9   9      390.55      388.16      8.90 o 
   2   9   9      254.82      242.93      7.87 o 
   3   9   9      738.97      723.60     13.15 o 
   4   9   9      209.89      210.26      8.42 o 
   5   9   9      347.83      368.62     10.82 o 
   6   9   9       22.44       22.42      5.20 o 
   7   9   9      143.65      128.22     10.92 o 
   8   9   9      169.42      175.59     11.60 o 
   9   9   9       80.70      101.47     11.63 o 
  -9  10   9      195.85      198.90     21.16 o 
  -8  10   9       21.14       16.28      7.19 o 
  -7  10   9      144.78      135.26     10.78 o 
  -6  10   9      212.18      188.87     11.81 o 
  -5  10   9       71.54       63.98      8.13 o 
  -4  10   9      229.42      239.29     12.85 o 
  -3  10   9       23.28       29.65      4.88 o 
  -2  10   9      561.26      558.51     13.85 o 
  -1  10   9      376.80      341.99     10.90 o 
   0  10   9      140.11      151.50      9.13 o 
   1  10   9      374.57      324.53     10.39 o 
   2  10   9      559.57      558.82     13.98 o 
   3  10   9       22.35       20.96      4.14 o 
   4  10   9      227.34      232.40      9.21 o 
   5  10   9       73.00       78.20      6.95 o 
   6  10   9      213.38      202.26     11.59 o 
   7  10   9      151.02      138.72     10.52 o 
   8  10   9       21.39       21.25      6.86 o 
   9  10   9      201.05      218.40     13.69 o 
  -8  11   9      187.90      209.41     13.83 o 
  -7  11   9       26.31       25.79      7.58 o 
  -6  11   9      239.09      250.06     13.53 o 
  -5  11   9       36.78       22.02      6.34 o 
  -4  11   9      422.52      413.53     19.00 o 
  -3  11   9      165.00      178.96      8.86 o 
  -2  11   9      137.18      126.00      8.43 o 
  -1  11   9      293.82      268.85     11.06 o 
   0  11   9      547.97      557.52     16.50 o 
   1  11   9      290.58      269.23     11.63 o 
   2  11   9      139.57      136.05      8.56 o 
   3  11   9      161.72      168.18      9.29 o 
   4  11   9      415.80      419.26     14.81 o 
   5  11   9       38.69       39.94      6.91 o 
   6  11   9      234.55      240.09     12.93 o 
   7  11   9       28.00       24.96      6.98 o 
   8  11   9      185.93      191.54     13.02 o 
  -7  12   9      277.48      280.72     15.45 o 
  -6  12   9       84.94       91.44     10.21 o 
  -5  12   9       39.88       16.16      8.86 o 
  -4  12   9       62.60       52.74      7.90 o 
  -3  12   9      287.52      283.58     13.71 o 
  -2  12   9      105.32       93.72      8.09 o 
  -1  12   9       45.01       47.70      6.58 o 
   0  12   9       24.91       32.38      5.90 o 
   1  12   9       41.29       47.31      7.75 o 
   2  12   9      113.51      100.10      8.46 o 
   3  12   9      281.98      274.87     13.21 o 
   4  12   9       59.44       61.15     10.78 o 
   5  12   9       37.41       20.65      8.93 o 
   6  12   9       83.42       68.22     11.10 o 
   7  12   9      283.92      291.72     17.04 o 
  -6  13   9      123.91      153.73     14.14 o 
  -5  13   9       27.21       44.10      9.98 o 
  -4  13   9       72.06       71.46     10.84 o 
  -3  13   9       99.22      101.45     15.16 o 
  -2  13   9      196.34      205.40     11.28 o 
  -1  13   9      223.42      233.03     11.72 o 
   0  13   9       64.49       71.32      7.68 o 
   1  13   9      233.72      253.88     12.03 o 
   2  13   9      196.71      195.28     14.59 o 
   3  13   9       97.78       94.69      9.38 o 
   4  13   9       69.33       91.08     10.04 o 
   5  13   9       30.30       29.09      8.47 o 
   6  13   9      124.58      110.57     17.69 o 
  -4  14   9       69.75       63.36     10.85 o 
  -3  14   9      188.52      207.31     15.13 o 
  -2  14   9      194.13      211.50     13.49 o 
  -1  14   9      171.78      183.13     11.45 o 
   0  14   9        0.16       -5.21      5.21 o 
   1  14   9      172.14      190.68     11.46 o 
   2  14   9      199.42      213.25     11.92 o 
   3  14   9      195.81      238.25     14.04 o 
   4  14   9       68.10       85.85     11.26 o 
   0  15   9      609.02      620.69     20.95 o 
   0   0  10     2592.29     2496.86     42.17 o 
   1   0  10       44.24       76.89      5.02 o 
   2   0  10     2758.57     2809.87     25.77 o 
   3   0  10      650.17      541.06      9.14 o 
   4   0  10        7.37       13.13      2.89 o 
   5   0  10      460.73      454.37      8.16 o 
   6   0  10      208.80      208.26      8.03 o 
   7   0  10        0.08        0.76      3.29 o 
   8   0  10      244.14      257.86      9.55 o 
   9   0  10        5.89        5.22      5.56 o 
  10   0  10      322.64      328.10     15.93 o 
  11   0  10        0.43       -3.38      6.51 o 
 -11   1  10      210.51      204.52     14.52 o 
 -10   1  10      241.05      242.57     14.74 o 
  -9   1  10       54.43       59.97      8.26 o 
  -8   1  10       84.61       80.93      6.33 o 
  -7   1  10      517.73      514.91     12.46 o 
  -6   1  10      496.17      468.28      9.54 o 
  -5   1  10      541.04      573.07     10.53 o 
  -4   1  10       82.51       97.99      3.85 o 
  -3   1  10     1131.34     1062.48     12.94 o 
  -2   1  10     3257.14     3518.30     33.67 o 
  -1   1  10       79.13       87.33      3.85 o 
   0   1  10     6915.53     7599.23     66.26 o 
   1   1  10       79.51       87.46      2.81 o 
   2   1  10     3215.38     3435.63     28.73 o 
   3   1  10     1121.78     1053.19     15.98 o 
   4   1  10       78.92       88.59      3.77 o 
   5   1  10      525.92      546.47      8.35 o 
   6   1  10      502.19      467.12     10.10 o 
   7   1  10      505.99      497.37     19.06 o 
   8   1  10       83.10       86.69      6.59 o 
   9   1  10       54.79       58.26      6.89 o 
  10   1  10      245.49      264.43     14.70 o 
  11   1  10      212.84      215.98     14.71 o 
 -11   2  10       62.94       53.97      9.69 o 
 -10   2  10       63.80       55.50      9.81 o 
  -9   2  10      109.64       98.84     11.66 o 
  -8   2  10       11.27        7.50      5.35 o 
  -7   2  10      946.83      953.19     19.23 o 
  -6   2  10      923.11      952.07     14.74 o 
  -5   2  10     2125.27     2090.28     24.25 o 
  -4   2  10      422.14      469.75      8.05 o 
  -3   2  10      183.96      180.09      4.71 o 
  -2   2  10      360.32      367.84      7.71 o 
  -1   2  10        7.35        9.39      1.92 o 
   0   2  10     5824.97     6476.50     49.95 o 
   1   2  10       10.02       10.96      2.07 o 
   2   2  10      354.25      368.09      6.73 o 
   3   2  10      193.04      189.77      6.51 o 
   4   2  10      423.29      471.48      8.60 o 
   5   2  10     2101.35     2082.98     20.24 o 
   6   2  10      932.68      948.33     15.03 o 
   7   2  10      940.77      939.62     14.40 o 
   8   2  10       11.71       11.74      4.72 o 
   9   2  10      106.29      106.84      8.47 o 
  10   2  10       64.80       63.72      9.04 o 
  11   2  10       63.22       64.04      9.80 o 
 -11   3  10       24.99       18.91      7.80 o 
 -10   3  10       79.45       92.21     10.50 o 
  -9   3  10       51.66       52.91      7.86 o 
  -8   3  10      352.83      331.67     14.07 o 
  -7   3  10       33.27       34.93      4.65 o 
  -6   3  10      208.72      222.33      6.99 o 
  -5   3  10      951.43      897.37     13.32 o 
  -4   3  10      324.96      368.66      6.95 o 
  -3   3  10     1229.99     1158.31     13.36 o 
  -2   3  10       82.86       86.80      3.74 o 
  -1   3  10       53.25       61.99      3.32 o 
   0   3  10      247.77      229.15      5.79 o 
   1   3  10       53.05       56.43      2.92 o 
   2   3  10       73.34       76.08      3.36 o 
   3   3  10     1234.91     1165.72     14.68 o 
   4   3  10      333.38      370.03     10.06 o 
   5   3  10      950.77      924.00     13.39 o 
   6   3  10      210.29      226.84      8.42 o 
   7   3  10       36.03       35.52      4.02 o 
   8   3  10      359.34      326.40     11.38 o 
   9   3  10       56.27       57.07      7.11 o 
  10   3  10       79.82       80.82      9.80 o 
  11   3  10       24.54       24.96      9.27 o 
 -11   4  10       78.16       64.05     12.37 o 
 -10   4  10      191.91      194.15     14.02 o 
  -9   4  10       19.69       19.99      6.50 o 
  -8   4  10      204.55      207.24     13.54 o 
  -7   4  10       42.51       37.96      4.62 o 
  -6   4  10      473.25      478.55     11.08 o 
  -5   4  10      256.23      243.76      7.12 o 
  -4   4  10      221.16      188.44      5.33 o 
  -3   4  10      472.59      446.83      8.32 o 
  -2   4  10      123.13      128.97      4.60 o 
  -1   4  10      143.73      144.64      4.68 o 
   0   4  10     2924.02     2918.67     27.55 o 
   1   4  10      151.24      149.64      4.44 o 
   2   4  10      113.13      110.81      4.02 o 
   3   4  10      497.70      485.15     11.69 o 
   4   4  10      223.73      198.50      6.02 o 
   5   4  10      237.80      223.84      6.46 o 
   6   4  10      472.23      481.75     10.50 o 
   7   4  10       38.12       35.95      4.28 o 
   8   4  10      208.18      207.50      9.45 o 
   9   4  10       19.90       31.55      5.62 o 
  10   4  10      194.86      206.41     16.37 o 
  11   4  10       79.01       82.16     13.34 o 
 -11   5  10        5.79       13.30      8.40 o 
 -10   5  10      450.08      433.67     28.13 o 
  -9   5  10      253.86      246.13     13.88 o 
  -8   5  10      114.61      112.40      9.11 o 
  -7   5  10      173.39      184.04      8.77 o 
  -6   5  10      575.76      596.14     12.62 o 
  -5   5  10      491.22      473.13     10.01 o 
  -4   5  10      191.69      194.37      7.39 o 
  -3   5  10       47.62       40.90      3.71 o 
  -2   5  10     1463.77     1343.96     17.63 o 
  -1   5  10       47.46       47.51      3.60 o 
   0   5  10     1389.88     1411.84     17.62 o 
   1   5  10       50.64       57.49      3.18 o 
   2   5  10     1469.27     1381.36     15.08 o 
   3   5  10       49.46       44.10      3.09 o 
   4   5  10      198.36      210.88      6.36 o 
   5   5  10      503.62      490.20     11.07 o 
   6   5  10      568.07      592.81     11.93 o 
   7   5  10      175.00      183.27      7.43 o 
   8   5  10      118.35      122.05      8.62 o 
   9   5  10      260.33      265.13     13.95 o 
  10   5  10      469.78      507.55     17.38 o 
  11   5  10        6.22        3.36      7.98 o 
 -10   6  10      104.11      125.72     25.15 o 
  -9   6  10       51.95       29.09      7.84 o 
  -8   6  10      146.69      144.72     10.08 o 
  -7   6  10      290.76      327.23     11.21 o 
  -6   6  10      747.90      734.27     15.73 o 
  -5   6  10       13.79       14.04      4.80 o 
  -4   6  10     1817.27     1738.71     22.30 o 
  -3   6  10      106.76      117.80      5.67 o 
  -2   6  10     1837.10     1768.40     27.45 o 
  -1   6  10      100.85       95.28      4.93 o 
   0   6  10     2791.92     2820.70     30.38 o 
   1   6  10      105.15      106.16      4.10 o 
   2   6  10     1823.81     1762.37     18.49 o 
   3   6  10      105.80      112.91      4.43 o 
   4   6  10     1807.80     1696.04     18.56 o 
   5   6  10       16.99       23.91      4.13 o 
   6   6  10      751.70      729.56     15.73 o 
   7   6  10      303.73      290.57     10.51 o 
   8   6  10      152.07      155.68     14.16 o 
   9   6  10       54.32       49.26      8.39 o 
  10   6  10      104.40       91.80      9.94 o 
 -10   7  10        1.70        8.64      8.30 o 
  -9   7  10      114.72      106.45     12.58 o 
  -8   7  10        5.52        4.56      5.46 o 
  -7   7  10       30.11       16.65      5.76 o 
  -6   7  10       37.82       42.00      6.45 o 
  -5   7  10      218.66      219.16     10.31 o 
  -4   7  10       59.13       63.73      5.07 o 
  -3   7  10     1477.91     1430.05     20.10 o 
  -2   7  10      450.52      426.65      9.94 o 
  -1   7  10      406.35      402.86      9.46 o 
   0   7  10      116.98      113.80      4.94 o 
   1   7  10      405.13      393.11      7.52 o 
   2   7  10      453.83      428.87      7.89 o 
   3   7  10     1494.11     1432.89     18.06 o 
   4   7  10       61.40       63.41      4.39 o 
   5   7  10      213.59      204.66      7.10 o 
   6   7  10       41.33       49.17      4.95 o 
   7   7  10       29.68       24.16      6.84 o 
   8   7  10        6.64        7.58      5.11 o 
   9   7  10      114.37      105.44     11.11 o 
  10   7  10        2.03       -2.17      6.45 o 
 -10   8  10       79.51       69.29     11.06 o 
  -9   8  10        5.35       -0.52      6.75 o 
  -8   8  10      165.05      157.17     11.27 o 
  -7   8  10       68.16       75.58      8.30 o 
  -6   8  10      126.72      143.17      9.83 o 
  -5   8  10      193.17      183.06     13.28 o 
  -4   8  10      245.68      232.44      8.99 o 
  -3   8  10       77.58       80.74      5.74 o 
  -2   8  10      719.30      683.89     13.39 o 
  -1   8  10      208.87      220.62      7.78 o 
   0   8  10        7.11        2.88      2.48 o 
   1   8  10      221.30      225.18      7.25 o 
   2   8  10      713.74      698.20     12.69 o 
   3   8  10       78.08       73.74      5.19 o 
   4   8  10      240.51      233.44      7.63 o 
   5   8  10      197.72      199.79      8.13 o 
   6   8  10      125.57      130.23      7.35 o 
   7   8  10       67.15       66.73      7.85 o 
   8   8  10      164.29      169.46     12.22 o 
   9   8  10        5.36        1.08      6.20 o 
  10   8  10       82.02       82.87     12.65 o 
  -9   9  10       44.39       50.24      9.97 o 
  -8   9  10       82.62       73.32      9.18 o 
  -7   9  10      170.90      200.66     12.32 o 
  -6   9  10       69.68       70.82      8.09 o 
  -5   9  10      277.76      278.91     12.54 o 
  -4   9  10       49.57       40.61      6.52 o 
  -3   9  10      265.97      276.30     10.00 o 
  -2   9  10      621.35      611.20     13.19 o 
  -1   9  10       81.75       89.00      5.98 o 
   0   9  10        0.15        0.79      3.30 o 
   1   9  10       84.66       94.19      5.27 o 
   2   9  10      611.65      599.46     12.65 o 
   3   9  10      263.48      273.45      9.22 o 
   4   9  10       47.58       41.29      4.88 o 
   5   9  10      275.35      284.94      9.98 o 
   6   9  10       68.62       70.67      6.89 o 
   7   9  10      177.87      188.19     11.35 o 
   8   9  10       83.52       84.42      9.04 o 
   9   9  10       46.15       46.07     10.64 o 
  -8  10  10      101.49       91.84     10.61 o 
  -7  10  10      149.35      165.40     11.89 o 
  -6  10  10      117.40      102.36     12.48 o 
  -5  10  10      260.45      284.58     13.62 o 
  -4  10  10      251.37      263.44     12.28 o 
  -3  10  10      184.01      190.55      9.18 o 
  -2  10  10       25.32       36.09      5.32 o 
  -1  10  10      187.93      183.47      8.64 o 
   0  10  10     1259.57     1205.22     21.64 o 
   1  10  10      187.58      168.21      8.79 o 
   2  10  10       24.53       36.82      5.05 o 
   3  10  10      188.91      190.88      7.76 o 
   4  10  10      247.73      247.61      9.60 o 
   5  10  10      267.57      266.11     10.93 o 
   6  10  10      120.75      117.38      9.58 o 
   7  10  10      154.58      164.19     15.55 o 
   8  10  10      101.43      119.17     11.97 o 
  -8  11  10       26.43       19.25      7.95 o 
  -7  11  10        3.87        8.82      6.63 o 
  -6  11  10       10.19        9.21     11.82 o 
  -5  11  10      305.42      328.72     14.53 o 
  -4  11  10      196.58      199.92     10.26 o 
  -3  11  10      638.85      687.22     15.25 o 
  -2  11  10      631.61      666.82     16.40 o 
  -1  11  10       50.47       57.64      6.64 o 
   0  11  10      441.93      431.87     13.32 o 
   1  11  10       52.26       72.69      6.90 o 
   2  11  10      635.16      654.39     16.26 o 
   3  11  10      636.21      643.27     16.36 o 
   4  11  10      200.57      191.14     11.34 o 
   5  11  10      300.31      275.55     13.32 o 
   6  11  10       11.74        3.49      5.64 o 
   7  11  10        3.89        3.91      6.54 o 
   8  11  10       27.11       27.94      8.67 o 
  -7  12  10      223.02      254.97     18.25 o 
  -6  12  10      152.48      140.95     12.64 o 
  -5  12  10        1.56        4.90      6.93 o 
  -4  12  10      177.27      177.54     11.96 o 
  -3  12  10      208.67      212.70     12.42 o 
  -2  12  10       52.14       46.92      6.56 o 
  -1  12  10      361.99      367.23     13.26 o 
   0  12  10      160.68      182.89     10.21 o 
   1  12  10      358.81      368.11     13.26 o 
   2  12  10       48.15       45.61      6.48 o 
   3  12  10      207.47      193.74     11.70 o 
   4  12  10      184.33      202.04     12.09 o 
   5  12  10        0.63       -0.61     10.02 o 
   6  12  10      155.17      158.23     16.28 o 
   7  12  10      226.33      224.82     18.62 o 
  -5  13  10       74.77      101.03     11.62 o 
  -4  13  10      522.34      536.83     32.26 o 
  -3  13  10        6.31       13.89      6.52 o 
  -2  13  10      430.70      418.16     14.74 o 
  -1  13  10      198.89      227.63     12.96 o 
   0  13  10       13.15       10.51      5.30 o 
   1  13  10      202.39      204.66     11.46 o 
   2  13  10      424.85      387.44     14.51 o 
   3  13  10        6.33       -2.04      5.61 o 
   4  13  10      522.20      525.65     18.23 o 
   5  13  10       77.91       66.76     15.34 o 
  -4  14  10        7.37       10.09     10.04 o 
  -3  14  10       11.19       10.40      6.54 o 
  -2  14  10      118.11      116.31     12.54 o 
  -1  14  10       71.40       67.02      9.98 o 
   0  14  10      430.56      444.25     15.89 o 
   1  14  10       73.86       90.71      8.96 o 
   2  14  10      119.08      142.38     11.81 o 
   3  14  10       12.46       11.91      7.97 o 
   4  14  10        7.68       -6.63      6.63 o 
   1   0  11      219.41      191.11      5.42 o 
   2   0  11      509.81      466.77      9.02 o 
   3   0  11      455.81      426.67      7.42 o 
   4   0  11      567.59      563.60      9.92 o 
   5   0  11      565.95      583.96      9.65 o 
   6   0  11        0.05       -0.48      2.53 o 
   7   0  11       19.17       20.33      4.33 o 
   8   0  11      110.61      102.91      7.10 o 
   9   0  11      111.94      139.01     11.31 o 
  10   0  11        4.28        3.17      6.34 o 
  11   0  11       52.57       75.11     10.47 o 
 -11   1  11        4.39        3.22      7.03 o 
 -10   1  11       25.15       19.47      7.07 o 
  -9   1  11      173.21      187.50     19.41 o 
  -8   1  11      338.44      326.40     13.08 o 
  -7   1  11      799.08      799.48     15.96 o 
  -6   1  11      271.33      284.80      7.71 o 
  -5   1  11       60.49       60.66      4.20 o 
  -4   1  11       13.22       15.02      2.36 o 
  -3   1  11       19.17       13.41      2.38 o 
  -2   1  11     1206.31     1228.91     16.53 o 
  -1   1  11      152.31      138.94      4.98 o 
   0   1  11     6964.64     7232.35     63.77 o 
   1   1  11      155.49      138.46      4.27 o 
   2   1  11     1191.58     1220.49     12.53 o 
   3   1  11       20.30       18.29      2.01 o 
   4   1  11       13.21       13.89      2.22 o 
   5   1  11       63.79       64.18      3.39 o 
   6   1  11      277.97      279.55      8.89 o 
   7   1  11      792.62      796.55     23.79 o 
   8   1  11      348.10      360.34     13.90 o 
   9   1  11      175.46      187.36     10.40 o 
  10   1  11       26.07       23.25      7.13 o 
  11   1  11        4.04       -6.23      6.23 o 
 -11   2  11       84.19       78.79     10.64 o 
 -10   2  11       99.91      121.12     18.24 o 
  -9   2  11       63.49       58.89      8.28 o 
  -8   2  11       35.38       30.14      4.90 o 
  -7   2  11      104.65      114.14      7.82 o 
  -6   2  11       16.43       13.66      3.38 o 
  -5   2  11     1022.25      968.30     14.87 o 
  -4   2  11      515.55      513.34      9.31 o 
  -3   2  11      403.19      346.65      7.07 o 
  -2   2  11     1388.03     1520.01     16.70 o 
  -1   2  11      230.18      235.45      6.64 o 
   0   2  11      983.99     1070.81     13.90 o 
   1   2  11      241.24      258.69      5.89 o 
   2   2  11     1382.73     1508.39     16.03 o 
   3   2  11      426.18      368.45      7.18 o 
   4   2  11      497.51      513.60      8.58 o 
   5   2  11     1047.39      987.92     14.19 o 
   6   2  11       14.87       13.27      3.30 o 
   7   2  11      104.55      114.95      5.59 o 
   8   2  11       37.21       34.55      5.83 o 
   9   2  11       66.21       66.77      7.60 o 
  10   2  11      100.99       94.90     10.90 o 
  11   2  11       81.53       72.48     10.43 o 
 -11   3  11        1.52       15.95      7.90 o 
 -10   3  11      129.85      136.35     12.12 o 
  -9   3  11       16.76       10.46      6.05 o 
  -8   3  11      441.10      435.30     13.75 o 
  -7   3  11      335.57      346.07     10.46 o 
  -6   3  11       48.12       56.71      6.46 o 
  -5   3  11     1214.09     1197.49     14.53 o 
  -4   3  11      224.93      242.86      5.86 o 
  -3   3  11       49.93       53.01      3.69 o 
  -2   3  11     1296.44     1334.75     15.62 o 
  -1   3  11      465.41      504.79      8.58 o 
   0   3  11     1960.64     1965.65     19.87 o 
   1   3  11      451.69      475.00     10.32 o 
   2   3  11     1283.26     1368.30     15.64 o 
   3   3  11       48.20       53.14      4.38 o 
   4   3  11      220.71      237.97      6.45 o 
   5   3  11     1204.04     1194.54     16.26 o 
   6   3  11       47.71       51.20      4.49 o 
   7   3  11      353.50      353.10      9.82 o 
   8   3  11      454.13      453.30     12.81 o 
   9   3  11       17.44       24.56      5.91 o 
  10   3  11      126.94      133.62     11.90 o 
  11   3  11        1.48        8.87      8.55 o 
 -11   4  11       16.84       23.03      9.72 o 
 -10   4  11      314.72      383.33     19.07 o 
  -9   4  11      194.87      191.66     12.50 o 
  -8   4  11      355.96      337.40     14.70 o 
  -7   4  11      157.43      174.80      7.68 o 
  -6   4  11      116.40      118.21      7.82 o 
  -5   4  11      184.22      177.59      6.42 o 
  -4   4  11      523.02      495.47     10.43 o 
  -3   4  11     1159.46     1143.43     15.08 o 
  -2   4  11      845.16      849.53     11.91 o 
  -1   4  11      565.23      541.46      9.53 o 
   0   4  11       71.41       78.72      3.63 o 
   1   4  11      574.74      575.27      8.75 o 
   2   4  11      845.10      845.11     11.38 o 
   3   4  11     1145.96     1129.57     14.11 o 
   4   4  11      528.42      512.70      9.60 o 
   5   4  11      176.05      181.63      6.09 o 
   6   4  11      118.25      122.58      6.65 o 
   7   4  11      162.42      167.93      7.14 o 
   8   4  11      367.97      343.66     11.50 o 
   9   4  11      198.67      186.34     11.12 o 
  10   4  11      314.27      316.89     19.37 o 
  11   4  11       18.71       38.52     13.67 o 
 -11   5  11       68.68       73.76     12.84 o 
 -10   5  11      128.96      147.50     19.49 o 
  -9   5  11       37.58       42.71      8.24 o 
  -8   5  11     1096.46     1050.79     23.15 o 
  -7   5  11       35.06       30.04      4.77 o 
  -6   5  11     1112.73     1081.46     17.84 o 
  -5   5  11      290.93      278.39      8.05 o 
  -4   5  11      675.27      666.87     11.33 o 
  -3   5  11      128.05      123.92      5.66 o 
  -2   5  11      595.00      539.66     10.34 o 
  -1   5  11      142.38      136.38      5.29 o 
   0   5  11     3036.33     2924.82     28.50 o 
   1   5  11      150.37      145.03      4.51 o 
   2   5  11      619.73      596.41      9.39 o 
   3   5  11      129.39      123.80      5.12 o 
   4   5  11      673.46      689.24     10.94 o 
   5   5  11      295.68      288.54      8.90 o 
   6   5  11     1129.27     1101.87     17.07 o 
   7   5  11       34.74       26.80      4.84 o 
   8   5  11     1102.09     1065.64     26.21 o 
   9   5  11       37.34       38.22      7.47 o 
  10   5  11      130.99      143.44     11.25 o 
  11   5  11       70.80       92.69     22.75 o 
 -10   6  11       60.76       53.00     14.37 o 
  -9   6  11      240.68      273.35     15.50 o 
  -8   6  11        2.20       -5.25      5.67 o 
  -7   6  11      168.18      161.33      9.90 o 
  -6   6  11       85.14       96.18      7.09 o 
  -5   6  11      591.58      627.64     14.49 o 
  -4   6  11     1133.37     1123.67     17.04 o 
  -3   6  11     1323.24     1246.51     17.92 o 
  -2   6  11     2483.53     2453.39     28.00 o 
  -1   6  11      569.37      559.11     10.73 o 
   0   6  11      831.07      836.12     12.31 o 
   1   6  11      567.75      550.96      8.95 o 
   2   6  11     2454.52     2416.90     23.76 o 
   3   6  11     1322.84     1236.06     14.94 o 
   4   6  11     1114.77     1106.90     14.14 o 
   5   6  11      599.44      604.88     12.23 o 
   6   6  11       83.60       81.69      5.82 o 
   7   6  11      172.81      181.15      8.71 o 
   8   6  11        2.41       -2.29      4.47 o 
   9   6  11      238.91      227.75     13.96 o 
  10   6  11       67.02       79.56     10.68 o 
 -10   7  11        5.71       -0.61     12.06 o 
  -9   7  11       27.18       33.99      8.44 o 
  -8   7  11       20.13       13.69      6.16 o 
  -7   7  11      398.45      420.62     14.79 o 
  -6   7  11      346.05      363.95     13.45 o 
  -5   7  11     1085.17     1073.11     22.10 o 
  -4   7  11      308.86      292.09      8.95 o 
  -3   7  11       10.64        4.53      3.23 o 
  -2   7  11      274.76      262.49      8.16 o 
  -1   7  11      526.34      542.17     12.55 o 
   0   7  11       92.59       88.64      4.59 o 
   1   7  11      528.01      550.03      9.24 o 
   2   7  11      272.44      270.01      8.70 o 
   3   7  11       11.06        7.02      2.88 o 
   4   7  11      297.64      274.87      7.62 o 
   5   7  11     1080.71     1064.25     17.65 o 
   6   7  11      340.94      339.70      9.25 o 
   7   7  11      392.93      390.65     14.12 o 
   8   7  11       18.56       25.09      6.08 o 
   9   7  11       29.07       15.48      8.29 o 
  10   7  11        5.26       -1.95      6.73 o 
  -9   8  11       50.21       43.59      9.44 o 
  -8   8  11       43.11       37.01      7.72 o 
  -7   8  11       19.10       14.51      6.02 o 
  -6   8  11        3.32        4.28      5.19 o 
  -5   8  11      174.38      166.73     10.01 o 
  -4   8  11      481.77      429.49     13.72 o 
  -3   8  11      264.88      265.18      8.96 o 
  -2   8  11      193.71      173.87      7.47 o 
  -1   8  11       88.10       88.16      5.73 o 
   0   8  11       56.66       46.11      4.05 o 
   1   8  11       89.87       95.36      5.14 o 
   2   8  11      192.40      179.19      6.52 o 
   3   8  11      273.92      277.34      8.76 o 
   4   8  11      486.28      453.40     10.82 o 
   5   8  11      177.70      169.07      7.82 o 
   6   8  11        4.18        6.00      3.71 o 
   7   8  11       19.93       18.65      5.63 o 
   8   8  11       43.85       59.51      7.97 o 
   9   8  11       49.17       64.99     11.34 o 
  -9   9  11      158.53      171.18     14.76 o 
  -8   9  11      145.32      127.18     11.20 o 
  -7   9  11       42.40       37.38      7.20 o 
  -6   9  11       20.35       28.01      6.48 o 
  -5   9  11      166.04      164.96     10.50 o 
  -4   9  11       75.23       82.31      7.96 o 
  -3   9  11       21.80       25.09      4.89 o 
  -2   9  11      113.24      114.22      6.83 o 
  -1   9  11       29.86       36.99      4.75 o 
   0   9  11      460.71      513.39     11.88 o 
   1   9  11       29.03       20.22      4.11 o 
   2   9  11      105.23       99.83      7.02 o 
   3   9  11       19.60       18.09      3.92 o 
   4   9  11       75.57       76.91      6.13 o 
   5   9  11      170.88      161.93      8.11 o 
   6   9  11       22.87       26.62      5.38 o 
   7   9  11       42.86       34.86      6.78 o 
   8   9  11      147.10      153.85     12.42 o 
   9   9  11      161.60      157.38     19.43 o 
  -8  10  11       19.79       16.47      7.64 o 
  -7  10  11       44.21       48.87      8.43 o 
  -6  10  11        3.67        4.15      5.93 o 
  -5  10  11       49.70       56.32      7.69 o 
  -4  10  11      161.06      176.98     10.85 o 
  -3  10  11      104.35       98.03      7.50 o 
  -2  10  11      289.44      317.01     12.99 o 
  -1  10  11      161.04      156.19      7.83 o 
   0  10  11        7.80        8.18      6.83 o 
   1  10  11      172.65      166.40      8.78 o 
   2  10  11      282.71      290.45     10.18 o 
   3  10  11      105.17      114.02      7.25 o 
   4  10  11      161.71      163.95      8.31 o 
   5  10  11       47.50       36.98      7.53 o 
   6  10  11        3.93        3.43      5.29 o 
   7  10  11       42.51       51.08      9.07 o 
   8  10  11       19.81       20.38      7.30 o 
  -7  11  11       65.38       57.15      8.99 o 
  -6  11  11       49.69       55.47      8.75 o 
  -5  11  11      271.98      301.40     14.38 o 
  -4  11  11       86.93       84.01      8.66 o 
  -3  11  11       94.38      102.61      8.97 o 
  -2  11  11        0.59        2.01      5.39 o 
  -1  11  11      138.69      145.46     12.45 o 
   0  11  11       28.01       22.10      5.38 o 
   1  11  11      135.32      138.57      8.19 o 
   2  11  11        0.67        2.33      4.07 o 
   3  11  11       95.64      105.71      7.45 o 
   4  11  11       88.72       93.65      8.68 o 
   5  11  11      274.51      281.95     13.46 o 
   6  11  11       49.64       45.85     12.11 o 
   7  11  11       68.46       74.70     10.28 o 
  -6  12  11      232.40      254.26     16.60 o 
  -5  12  11      272.34      285.49     24.94 o 
  -4  12  11      258.11      245.80     13.41 o 
  -3  12  11      353.49      373.59     15.19 o 
  -2  12  11      146.38      155.13      9.90 o 
  -1  12  11      432.01      449.28     14.38 o 
   0  12  11      123.33      105.92      8.66 o 
   1  12  11      428.81      456.01     14.36 o 
   2  12  11      145.91      146.42     11.37 o 
   3  12  11      362.19      357.08     14.88 o 
   4  12  11      255.80      291.52     20.84 o 
   5  12  11      274.86      320.60     20.70 o 
   6  12  11      230.25      226.21     18.21 o 
  -5  13  11      208.38      182.48     15.13 o 
  -4  13  11      205.12      224.98     13.73 o 
  -3  13  11        6.55        7.32      6.04 o 
  -2  13  11      324.71      348.02     13.84 o 
  -1  13  11      294.63      333.06     13.64 o 
   0  13  11       95.75      110.35      9.24 o 
   1  13  11      285.92      292.76     13.12 o 
   2  13  11      327.35      350.24     14.00 o 
   3  13  11        5.78        3.86      8.79 o 
   4  13  11      207.88      227.28     15.52 o 
   5  13  11      206.70      215.40     18.23 o 
  -3  14  11       22.14       20.87      7.39 o 
  -2  14  11      100.88      128.22     11.53 o 
  -1  14  11      184.84      191.04     11.68 o 
   0  14  11       57.29       54.55      7.59 o 
   1  14  11      179.46      173.17     12.97 o 
   2  14  11       93.08      116.23     12.56 o 
   3  14  11       20.42       20.45      8.51 o 
   0   0  12     3149.06     3223.50     49.84 o 
   1   0  12     1304.57     1280.30     16.76 o 
   2   0  12      500.40      530.96      7.94 o 
   3   0  12      326.79      310.20      6.37 o 
   4   0  12      406.29      401.27      7.74 o 
   5   0  12       61.53       51.17      3.60 o 
   6   0  12       20.90       28.44      3.71 o 
   7   0  12       70.20       72.44      7.80 o 
   8   0  12      644.00      640.75     14.97 o 
   9   0  12      601.07      590.82     19.22 o 
  10   0  12       94.91       92.54     10.47 o 
  11   0  12       30.35        6.81      7.40 o 
 -11   1  12      113.59      115.37     12.24 o 
 -10   1  12      128.94      131.60     11.80 o 
  -9   1  12      110.43      101.40     10.16 o 
  -8   1  12      109.19      107.05      7.30 o 
  -7   1  12       22.75       24.86      5.00 o 
  -6   1  12      645.97      636.54     11.05 o 
  -5   1  12      213.43      203.07      6.72 o 
  -4   1  12      459.09      437.18      8.28 o 
  -3   1  12      733.69      664.20     12.76 o 
  -2   1  12      353.93      324.08      7.21 o 
  -1   1  12       67.59       60.55      3.73 o 
   0   1  12       49.03       38.61      4.09 o 
   1   1  12       71.45       69.30      2.89 o 
   2   1  12      351.99      342.57      6.66 o 
   3   1  12      751.12      694.51      9.04 o 
   4   1  12      463.93      450.18      8.06 o 
   5   1  12      219.09      207.85      5.46 o 
   6   1  12      651.66      653.30     19.52 o 
   7   1  12       23.03       28.84      4.66 o 
   8   1  12      111.82      116.09      8.04 o 
   9   1  12      107.11      102.97      9.39 o 
  10   1  12      124.38      133.85     11.66 o 
  11   1  12      111.76      146.55     15.58 o 
 -11   2  12       19.54       13.78      7.61 o 
 -10   2  12       12.42        4.64      6.58 o 
  -9   2  12       41.59       40.03      6.51 o 
  -8   2  12       17.73       17.37      4.46 o 
  -7   2  12      355.83      352.62     12.09 o 
  -6   2  12      500.91      466.24     10.45 o 
  -5   2  12      493.20      470.10     10.09 o 
  -4   2  12      442.89      463.07      8.64 o 
  -3   2  12      312.51      316.69      6.98 o 
  -2   2  12     1682.08     1744.92     22.05 o 
  -1   2  12      305.02      285.31      9.47 o 
   0   2  12       25.95       35.91      3.03 o 
   1   2  12      295.33      282.97      5.41 o 
   2   2  12     1676.91     1753.54     16.10 o 
   3   2  12      307.04      319.88      6.32 o 
   4   2  12      437.85      433.01      8.02 o 
   5   2  12      491.65      473.79      9.27 o 
   6   2  12      517.83      493.29     13.26 o 
   7   2  12      350.56      351.79      9.75 o 
   8   2  12       17.06       24.60      5.78 o 
   9   2  12       42.96       49.00      7.09 o 
  10   2  12       12.95       12.31      6.65 o 
  11   2  12       19.64        9.01     13.04 o 
 -11   3  12      112.19      121.14     12.66 o 
 -10   3  12      182.95      179.65     13.38 o 
  -9   3  12      294.42      305.19     13.14 o 
  -8   3  12      225.77      233.88     10.85 o 
  -7   3  12      291.49      293.32     11.39 o 
  -6   3  12      418.88      404.59     10.14 o 
  -5   3  12      240.98      253.06      7.94 o 
  -4   3  12     1118.29     1087.43     13.75 o 
  -3   3  12      923.38      883.33     11.69 o 
  -2   3  12      487.67      502.86      8.56 o 
  -1   3  12      677.05      666.77     10.37 o 
   0   3  12       71.54       87.77      4.33 o 
   1   3  12      687.01      697.30      9.39 o 
   2   3  12      471.51      485.78      7.85 o 
   3   3  12      909.77      878.26     12.54 o 
   4   3  12     1110.02     1125.17     15.24 o 
   5   3  12      225.63      232.09      6.83 o 
   6   3  12      415.89      405.18      9.88 o 
   7   3  12      288.74      278.76      8.24 o 
   8   3  12      223.90      226.66      9.78 o 
   9   3  12      290.98      287.69     12.62 o 
  10   3  12      184.07      196.68     16.57 o 
  11   3  12      110.13      142.57     19.75 o 
 -11   4  12       35.06       28.33      9.94 o 
 -10   4  12       69.87       66.94     10.20 o 
  -9   4  12      135.33      116.87     17.36 o 
  -8   4  12      135.82      142.55     10.98 o 
  -7   4  12      646.23      632.53     14.65 o 
  -6   4  12     1658.17     1646.90     21.25 o 
  -5   4  12      102.46      111.29      5.62 o 
  -4   4  12      764.98      710.97     13.18 o 
  -3   4  12      674.81      651.55     16.60 o 
  -2   4  12       70.80       79.31      4.06 o 
  -1   4  12      585.95      570.57     10.76 o 
   0   4  12       49.81       45.50      3.13 o 
   1   4  12      589.99      567.19      8.85 o 
   2   4  12       77.82       88.03      3.84 o 
   3   4  12      683.13      644.35     10.08 o 
   4   4  12      765.53      718.86     11.85 o 
   5   4  12      107.01      106.24      6.60 o 
   6   4  12     1666.91     1660.89     24.05 o 
   7   4  12      656.22      626.01     12.17 o 
   8   4  12      141.20      145.27      8.38 o 
   9   4  12      134.47      140.35     10.02 o 
  10   4  12       69.51       93.40     27.10 o 
  11   4  12       35.45       18.37     26.43 o 
 -10   5  12       68.31       64.27     14.39 o 
  -9   5  12      364.23      374.27     18.05 o 
  -8   5  12       56.76       56.88     12.01 o 
  -7   5  12      516.23      506.69     16.83 o 
  -6   5  12       57.19       57.68      5.02 o 
  -5   5  12      140.98      141.98      6.44 o 
  -4   5  12      271.89      251.49      7.26 o 
  -3   5  12      366.60      340.73      7.93 o 
  -2   5  12     1443.23     1407.67     22.46 o 
  -1   5  12      349.10      313.75      7.71 o 
   0   5  12       15.29       24.15      2.81 o 
   1   5  12      352.11      319.13      6.59 o 
   2   5  12     1431.07     1409.45     15.89 o 
   3   5  12      352.59      324.70      7.27 o 
   4   5  12      262.52      254.38      6.74 o 
   5   5  12      141.59      140.97      6.71 o 
   6   5  12       59.76       71.51      5.61 o 
   7   5  12      520.45      514.36     12.94 o 
   8   5  12       58.82       66.73      8.10 o 
   9   5  12      363.31      362.56     21.26 o 
  10   5  12       65.32       51.34      9.27 o 
 -10   6  12       74.12       72.56     15.24 o 
  -9   6  12       26.17       27.72      9.07 o 
  -8   6  12       38.38       39.42      7.95 o 
  -7   6  12        9.58       11.68      4.72 o 
  -6   6  12      440.20      431.23     12.48 o 
  -5   6  12       43.96       38.27      5.27 o 
  -4   6  12       44.94       48.27      5.76 o 
  -3   6  12      318.74      316.33      8.63 o 
  -2   6  12      963.52      981.22     15.34 o 
  -1   6  12     2563.43     2505.79     28.32 o 
   0   6  12     3205.21     3133.90     31.11 o 
   1   6  12     2569.99     2447.53     24.22 o 
   2   6  12      967.13      964.06     12.81 o 
   3   6  12      318.51      313.65      7.03 o 
   4   6  12       46.91       56.55      3.77 o 
   5   6  12       41.82       38.62      4.21 o 
   6   6  12      439.21      446.21     11.09 o 
   7   6  12        7.47       12.54      4.23 o 
   8   6  12       44.24       51.15      7.77 o 
   9   6  12       26.61       35.75      8.24 o 
  10   6  12       71.95       86.08     10.62 o 
 -10   7  12       26.91       17.96     35.00 o 
  -9   7  12       72.92       73.67     10.34 o 
  -8   7  12       11.95        6.45      5.92 o 
  -7   7  12      127.21      106.12     14.43 o 
  -6   7  12      692.22      692.29     18.25 o 
  -5   7  12      140.02      146.22      8.50 o 
  -4   7  12      983.38     1013.38     19.24 o 
  -3   7  12      456.28      482.26     11.20 o 
  -2   7  12      257.39      200.28      7.50 o 
  -1   7  12      383.56      353.15      9.14 o 
   0   7  12      751.39      670.15     11.45 o 
   1   7  12      379.55      349.47      8.02 o 
   2   7  12      247.37      208.36      6.02 o 
   3   7  12      469.06      478.20      9.86 o 
   4   7  12      963.45      985.50     14.95 o 
   5   7  12      149.27      163.97      7.25 o 
   6   7  12      684.63      666.55     12.98 o 
   7   7  12      123.68      103.15      8.69 o 
   8   7  12       10.80       14.02      6.27 o 
   9   7  12       75.17       70.35     17.29 o 
  10   7  12       26.17       25.68      8.50 o 
  -9   8  12        9.53       -1.54      7.05 o 
  -8   8  12      245.32      240.47     13.38 o 
  -7   8  12      176.19      208.60     11.96 o 
  -6   8  12      329.07      334.14     14.64 o 
  -5   8  12      256.86      230.52     11.46 o 
  -4   8  12       45.58       50.89      6.02 o 
  -3   8  12       53.19       45.07      5.02 o 
  -2   8  12       87.15       77.60      5.68 o 
  -1   8  12      759.53      704.43     15.82 o 
   0   8  12      401.88      359.29      8.74 o 
   1   8  12      761.76      713.79     12.38 o 
   2   8  12       79.50       76.71      4.90 o 
   3   8  12       55.80       53.42      4.42 o 
   4   8  12       44.63       54.79      4.62 o 
   5   8  12      268.42      257.13      9.32 o 
   6   8  12      328.68      309.48     10.54 o 
   7   8  12      179.45      197.35     12.78 o 
   8   8  12      242.93      239.59     14.24 o 
   9   8  12       10.49       11.44      9.23 o 
  -9   9  12       31.19       20.94      9.88 o 
  -8   9  12       21.60       21.62      7.05 o 
  -7   9  12       12.37       10.75      6.24 o 
  -6   9  12       10.21       19.38      6.21 o 
  -5   9  12       31.53       25.60      6.32 o 
  -4   9  12       47.59       48.04      6.82 o 
  -3   9  12      269.10      258.77      9.47 o 
  -2   9  12      182.50      171.31      7.97 o 
  -1   9  12       95.02      110.62      6.74 o 
   0   9  12       69.17       84.24      6.04 o 
   1   9  12       99.18      114.34      6.57 o 
   2   9  12      178.63      177.35      6.94 o 
   3   9  12      276.37      269.47     11.41 o 
   4   9  12       49.09       52.15      5.41 o 
   5   9  12       31.60       26.36      4.61 o 
   6   9  12       10.08        9.51      5.25 o 
   7   9  12       13.41       18.11      7.45 o 
   8   9  12       23.14       24.93     10.01 o 
   9   9  12       32.73       45.73     22.87 o 
  -8  10  12       77.98       86.77     14.78 o 
  -7  10  12      264.51      315.55     15.27 o 
  -6  10  12       67.80       65.90     15.32 o 
  -5  10  12        0.46       -5.02      5.02 o 
  -4  10  12      216.62      229.06     12.06 o 
  -3  10  12       29.67       46.52      5.95 o 
  -2  10  12      141.24      150.22      8.03 o 
  -1  10  12      898.70      949.85     18.21 o 
   0  10  12      322.25      337.24     10.51 o 
   1  10  12      891.90      877.42     18.29 o 
   2  10  12      145.13      155.52      8.63 o 
   3  10  12       30.02       40.81      5.81 o 
   4  10  12      210.88      231.27      9.51 o 
   5  10  12        0.39       -1.96      4.15 o 
   6  10  12       65.35       65.92      9.24 o 
   7  10  12      263.73      260.84     15.47 o 
   8  10  12       72.00       83.28     11.06 o 
  -7  11  12       87.95       99.93     10.67 o 
  -6  11  12      160.63      168.02     12.47 o 
  -5  11  12      338.15      356.52     20.88 o 
  -4  11  12      187.38      208.88     12.13 o 
  -3  11  12      204.66      194.53     11.38 o 
  -2  11  12      188.47      207.38     11.36 o 
  -1  11  12       31.93       26.57      6.09 o 
   0  11  12      180.77      161.30     11.09 o 
   1  11  12       28.73       30.74      5.24 o 
   2  11  12      182.55      179.91      9.06 o 
   3  11  12      199.43      213.83     10.68 o 
   4  11  12      175.96      180.98     11.49 o 
   5  11  12      346.19      346.61     15.27 o 
   6  11  12      153.88      156.95     17.11 o 
   7  11  12       90.88       84.94     11.00 o 
  -6  12  12      241.52      266.11     15.02 o 
  -5  12  12      228.98      250.06     16.21 o 
  -4  12  12       87.91      107.16     15.94 o 
  -3  12  12       31.07       35.54      7.20 o 
  -2  12  12       52.00       68.44      7.61 o 
  -1  12  12      188.09      215.77     11.02 o 
   0  12  12       11.24        7.06      5.06 o 
   1  12  12      182.08      216.03     11.06 o 
   2  12  12       55.75       59.69      8.16 o 
   3  12  12       29.95       35.89     13.04 o 
   4  12  12       88.45      101.31     11.25 o 
   5  12  12      226.64      277.82     16.37 o 
   6  12  12      232.79      247.05     19.29 o 
  -5  13  12       58.00       61.53     10.63 o 
  -4  13  12      265.30      287.24     15.12 o 
  -3  13  12       12.06        2.49      6.61 o 
  -2  13  12       43.85       52.07      8.24 o 
  -1  13  12       28.65       24.87      8.92 o 
   0  13  12      159.33      145.82     11.63 o 
   1  13  12       26.97       27.92      7.36 o 
   2  13  12       41.75       38.78      7.97 o 
   3  13  12       13.55        3.82      6.73 o 
   4  13  12      264.96      258.67     16.57 o 
   5  13  12       54.16       47.25     12.27 o 
  -2  14  12      359.01      344.69     24.21 o 
  -1  14  12      182.90      183.06     13.10 o 
   0  14  12      317.52      324.96     16.20 o 
   1  14  12      192.19      206.61     13.55 o 
   2  14  12      357.61      394.55     20.27 o 
   1   0  13      619.74      597.02      9.69 o 
   2   0  13      137.19      147.65      3.98 o 
   3   0  13      740.38      708.42     10.29 o 
   4   0  13      503.17      530.66     10.98 o 
   5   0  13      127.29      121.03      5.19 o 
   6   0  13      938.48      889.66     15.41 o 
   7   0  13       32.51       27.20      4.64 o 
   8   0  13        2.43       -0.63      3.85 o 
   9   0  13      823.95      791.15     19.65 o 
  10   0  13        9.85       -0.07     10.16 o 
  11   0  13      319.77      319.96     20.71 o 
 -11   1  13       29.26       49.24     14.74 o 
 -10   1  13       44.34       39.41      8.41 o 
  -9   1  13      130.17      119.32     12.91 o 
  -8   1  13      296.41      295.53     10.71 o 
  -7   1  13      187.13      197.58      8.66 o 
  -6   1  13       91.46       84.54      4.82 o 
  -5   1  13      104.83       98.34      5.28 o 
  -4   1  13      191.69      179.32      5.64 o 
  -3   1  13       91.94      101.15      4.76 o 
  -2   1  13       22.07       21.24      2.76 o 
  -1   1  13     1602.03     1430.67     17.57 o 
   0   1  13       87.93      102.90      4.08 o 
   1   1  13     1583.69     1456.48     16.40 o 
   2   1  13       20.71       17.38      3.08 o 
   3   1  13       88.21       98.21      4.74 o 
   4   1  13      184.09      177.81      5.28 o 
   5   1  13      104.32      103.85      4.24 o 
   6   1  13       79.57       82.21      5.89 o 
   7   1  13      178.11      186.73      9.48 o 
   8   1  13      298.88      297.52     10.70 o 
   9   1  13      123.51      114.66      9.09 o 
  10   1  13       45.05       48.46     10.02 o 
  11   1  13       27.82       34.99     12.35 o 
 -11   2  13       10.38       10.96      9.00 o 
 -10   2  13       20.98       13.71      7.33 o 
  -9   2  13        7.08        0.89      4.82 o 
  -8   2  13      107.23      116.10      7.74 o 
  -7   2  13       57.47       58.30      6.69 o 
  -6   2  13      248.73      249.23      9.38 o 
  -5   2  13      264.00      266.80      7.08 o 
  -4   2  13     1644.37     1661.72     19.43 o 
  -3   2  13       30.89       27.32      2.91 o 
  -2   2  13      474.97      459.28      9.94 o 
  -1   2  13     1090.44     1138.77     16.49 o 
   0   2  13        0.24        3.15      2.00 o 
   1   2  13     1107.39     1157.40     12.86 o 
   2   2  13      475.96      465.25      7.83 o 
   3   2  13       29.85       27.46      2.42 o 
   4   2  13     1629.81     1647.49     18.63 o 
   5   2  13      264.88      279.52      8.63 o 
   6   2  13      246.17      251.78     11.07 o 
   7   2  13       56.70       58.17      5.67 o 
   8   2  13      107.61       98.09      7.07 o 
   9   2  13        7.99       15.48      5.45 o 
  10   2  13       20.30       15.51     14.96 o 
  11   2  13        9.88       14.22      8.91 o 
 -11   3  13       43.90       36.48      9.31 o 
 -10   3  13       22.40       17.87      7.55 o 
  -9   3  13      243.23      243.48     12.23 o 
  -8   3  13      141.95      145.92      9.53 o 
  -7   3  13      565.49      558.01     14.42 o 
  -6   3  13      859.98      834.71     15.08 o 
  -5   3  13      271.15      276.54      8.53 o 
  -4   3  13       90.45       83.79      4.56 o 
  -3   3  13       99.04      100.34      4.50 o 
  -2   3  13      776.99      791.03     12.17 o 
  -1   3  13      240.24      203.57      7.55 o 
   0   3  13      151.42      184.10      4.60 o 
   1   3  13      239.66      212.81      5.79 o 
   2   3  13      793.13      827.25     13.60 o 
   3   3  13      105.14       99.85      4.12 o 
   4   3  13       95.34       94.66      4.57 o 
   5   3  13      274.05      276.38      7.08 o 
   6   3  13      869.69      864.55     14.85 o 
   7   3  13      566.46      579.20     14.77 o 
   8   3  13      140.46      124.00      7.95 o 
   9   3  13      238.94      207.23     12.88 o 
  10   3  13       22.33       26.43      9.22 o 
  11   3  13       44.06       46.91     14.52 o 
 -11   4  13      240.22      244.22     19.29 o 
 -10   4  13       65.37       70.78     10.05 o 
  -9   4  13      203.92      195.23     13.14 o 
  -8   4  13      151.76      149.17     11.30 o 
  -7   4  13      198.14      198.01      9.07 o 
  -6   4  13      448.48      452.94     10.52 o 
  -5   4  13       61.10       56.97      4.76 o 
  -4   4  13     2491.33     2452.15     24.92 o 
  -3   4  13      667.85      655.06     10.90 o 
  -2   4  13      768.97      749.38     11.46 o 
  -1   4  13      144.31      125.49      5.19 o 
   0   4  13       92.96      113.42      4.24 o 
   1   4  13      145.01      136.23      4.39 o 
   2   4  13      771.10      755.61     10.87 o 
   3   4  13      652.66      624.02     10.12 o 
   4   4  13     2519.65     2472.17     27.47 o 
   5   4  13       62.64       58.50      4.89 o 
   6   4  13      458.02      452.84     14.95 o 
   7   4  13      201.03      199.69      7.43 o 
   8   4  13      145.77      112.13      8.62 o 
   9   4  13      206.20      213.64     14.85 o 
  10   4  13       64.95       63.21     14.37 o 
  11   4  13      239.53      232.20     23.24 o 
 -10   5  13      176.66      187.16     21.21 o 
  -9   5  13       37.25       29.34      7.70 o 
  -8   5  13       63.25       66.92      9.05 o 
  -7   5  13      372.44      369.95     11.08 o 
  -6   5  13      273.36      275.47      9.69 o 
  -5   5  13      431.29      454.22     10.51 o 
  -4   5  13      612.21      588.65     10.95 o 
  -3   5  13     1421.34     1355.88     17.68 o 
  -2   5  13       54.11       50.14      3.89 o 
  -1   5  13     5176.00     4950.12     47.72 o 
   0   5  13       45.79       48.93      3.66 o 
   1   5  13     5125.59     4851.96     41.53 o 
   2   5  13       50.46       56.87      3.62 o 
   3   5  13     1417.00     1382.99     16.96 o 
   4   5  13      592.26      554.11     10.07 o 
   5   5  13      436.03      463.64     11.24 o 
   6   5  13      267.14      297.53      9.64 o 
   7   5  13      355.12      372.06     12.71 o 
   8   5  13       60.40       65.09     11.95 o 
   9   5  13       31.46       20.42      7.15 o 
  10   5  13      179.97      174.74     16.14 o 
 -10   6  13        7.43        1.75     17.44 o 
  -9   6  13      455.38      455.79     22.38 o 
  -8   6  13       97.54       93.77     10.37 o 
  -7   6  13       15.25       10.02      4.86 o 
  -6   6  13      394.38      398.74     15.26 o 
  -5   6  13      135.64      126.49      7.82 o 
  -4   6  13     1423.78     1394.41     20.20 o 
  -3   6  13      176.61      143.20      6.55 o 
  -2   6  13       11.01        9.09      3.22 o 
  -1   6  13      296.74      289.46      8.08 o 
   0   6  13     1172.36     1148.75     15.46 o 
   1   6  13      307.25      310.39      6.93 o 
   2   6  13        8.08        5.86      2.50 o 
   3   6  13      190.70      160.35      6.36 o 
   4   6  13     1447.49     1413.12     17.06 o 
   5   6  13      138.23      144.83      6.71 o 
   6   6  13      389.81      381.28     12.81 o 
   7   6  13       16.91       17.01      5.01 o 
   8   6  13       96.00       95.50      9.47 o 
   9   6  13      447.03      449.71     18.58 o 
  10   6  13        7.74       11.97      7.68 o 
 -10   7  13       93.37      126.49     22.91 o 
  -9   7  13       22.09       13.72     13.94 o 
  -8   7  13       50.59       42.50      8.60 o 
  -7   7  13      334.84      350.67     14.34 o 
  -6   7  13      501.12      507.87     15.79 o 
  -5   7  13      301.74      290.63     11.07 o 
  -4   7  13      109.18      116.16      7.62 o 
  -3   7  13      154.21      153.29      7.13 o 
  -2   7  13      654.26      668.86     13.81 o 
  -1   7  13      277.26      274.98      9.07 o 
   0   7  13      284.40      362.91     10.12 o 
   1   7  13      274.62      285.12      7.27 o 
   2   7  13      653.19      669.60     10.75 o 
   3   7  13      147.19      155.83      6.21 o 
   4   7  13      105.90       96.88      5.32 o 
   5   7  13      302.60      328.30     10.71 o 
   6   7  13      506.95      522.33     12.62 o 
   7   7  13      332.64      342.13     13.45 o 
   8   7  13       52.49       45.28      8.19 o 
   9   7  13       20.37       11.05      8.77 o 
  10   7  13       93.16      108.20     12.18 o 
  -9   8  13      214.22      211.83     15.52 o 
  -8   8  13      360.54      366.90     15.92 o 
  -7   8  13      126.26      135.40     10.50 o 
  -6   8  13        4.09        2.93      5.00 o 
  -5   8  13       24.49       18.27      5.96 o 
  -4   8  13      406.46      408.13     13.45 o 
  -3   8  13       77.99       71.21      5.85 o 
  -2   8  13       15.79       16.34      4.54 o 
  -1   8  13      136.02      138.54      6.88 o 
   0   8  13      221.02      170.90      6.50 o 
   1   8  13      130.74      121.37      5.81 o 
   2   8  13       17.15       18.65      3.57 o 
   3   8  13       78.89       68.07      4.84 o 
   4   8  13      392.35      391.18     11.57 o 
   5   8  13       22.61       24.46      5.13 o 
   6   8  13        4.04       -1.55      3.91 o 
   7   8  13      123.42      122.45     10.94 o 
   8   8  13      361.04      332.28     16.39 o 
   9   8  13      216.33      238.23     18.07 o 
  -8   9  13       34.85       38.36      8.49 o 
  -7   9  13      119.29      123.78     10.73 o 
  -6   9  13      125.18      135.02     10.66 o 
  -5   9  13       78.90       76.37     11.00 o 
  -4   9  13       67.72       69.33      7.74 o 
  -3   9  13      221.27      218.04      8.95 o 
  -2   9  13      124.43      129.96      7.32 o 
  -1   9  13      752.08      744.28     15.04 o 
   0   9  13        2.08        1.29      3.32 o 
   1   9  13      754.06      727.19     14.49 o 
   2   9  13      122.76      127.57      6.27 o 
   3   9  13      218.18      228.18      9.78 o 
   4   9  13       67.39       67.53      8.12 o 
   5   9  13       80.14       91.72     10.39 o 
   6   9  13      125.32      122.75      9.98 o 
   7   9  13      125.94      133.07     11.96 o 
   8   9  13       35.49       33.16      8.17 o 
  -8  10  13       23.05       27.21      7.64 o 
  -7  10  13       17.73       34.54      9.89 o 
  -6  10  13       96.15       97.78      9.92 o 
  -5  10  13       63.05       61.96      8.12 o 
  -4  10  13       46.14       44.18      6.98 o 
  -3  10  13      489.42      508.79     18.43 o 
  -2  10  13      151.69      155.15      8.25 o 
  -1  10  13      199.31      207.75      8.95 o 
   0  10  13        0.49       -0.38      3.63 o 
   1  10  13      201.08      201.28      9.58 o 
   2  10  13      145.06      152.01     11.64 o 
   3  10  13      497.70      488.89     14.37 o 
   4  10  13       46.83       41.06      6.13 o 
   5  10  13       63.73       60.50     10.19 o 
   6  10  13       97.96      102.97      9.73 o 
   7  10  13       17.23       23.41      7.61 o 
   8  10  13       21.76       30.46      8.47 o 
  -7  11  13       46.44       60.80      9.12 o 
  -6  11  13      284.40      305.78     19.09 o 
  -5  11  13       45.70       55.11      8.43 o 
  -4  11  13      141.87      155.35     11.39 o 
  -3  11  13        0.45        2.96      5.47 o 
  -2  11  13       63.30       70.78     11.83 o 
  -1  11  13      216.11      213.65     10.45 o 
   0  11  13       94.47      111.32      8.43 o 
   1  11  13      222.27      218.37     11.94 o 
   2  11  13       62.50       63.43      7.26 o 
   3  11  13        0.22        0.39      5.00 o 
   4  11  13      138.96      139.48     10.70 o 
   5  11  13       45.08       50.92     10.94 o 
   6  11  13      277.37      331.36     25.19 o 
   7  11  13       47.90       67.78     11.90 o 
  -6  12  13       51.31       56.53      9.44 o 
  -5  12  13       75.01       66.81     10.69 o 
  -4  12  13      270.17      270.58     16.33 o 
  -3  12  13      297.19      307.89     16.54 o 
  -2  12  13       55.72       64.36      8.39 o 
  -1  12  13        0.06        2.78      5.52 o 
   0  12  13        8.34       12.50      5.79 o 
   1  12  13        0.03       -3.44      5.14 o 
   2  12  13       58.32       46.48      7.89 o 
   3  12  13      297.93      326.62     17.11 o 
   4  12  13      263.33      275.74     18.90 o 
   5  12  13       76.44       87.85     11.07 o 
   6  12  13       52.18       48.34     11.41 o 
  -4  13  13       35.50        6.01      7.70 o 
  -3  13  13      104.84      109.13     12.20 o 
  -2  13  13      204.18      197.38     15.06 o 
  -1  13  13       26.79       25.27      7.23 o 
   0  13  13        8.44        7.13      6.20 o 
   1  13  13       28.52       20.68      7.07 o 
   2  13  13      203.89      216.03     13.35 o 
   3  13  13       98.60       79.84     10.86 o 
   4  13  13       36.36       37.38      9.14 o 
  -2  14  13        4.30        6.38      7.53 o 
  -1  14  13      195.24      222.21     20.71 o 
   0  14  13      272.51      279.34     15.25 o 
   1  14  13      199.31      214.00     15.15 o 
   2  14  13        4.44        2.79      6.97 o 
   0   0  14     2022.58     1794.80     40.34 o 
   1   0  14      474.09      467.52      9.02 o 
   2   0  14     1791.06     1685.04     20.30 o 
   3   0  14      171.58      168.63      4.97 o 
   4   0  14     3000.26     2915.91     29.07 o 
   5   0  14       63.13       79.86      4.46 o 
   6   0  14        5.31        4.16      2.80 o 
   7   0  14      376.32      360.87     11.11 o 
   8   0  14       50.24       43.35      5.65 o 
   9   0  14      113.29      144.62     11.44 o 
  10   0  14        0.77        8.77     10.86 o 
  11   0  14       44.44       50.64     12.48 o 
 -11   1  14       33.96        8.66      8.96 o 
 -10   1  14      201.01      201.63     16.75 o 
  -9   1  14       53.13       43.90      7.82 o 
  -8   1  14      165.68      174.76      8.92 o 
  -7   1  14       65.41       66.42      6.10 o 
  -6   1  14      256.84      255.82      7.43 o 
  -5   1  14      422.46      440.44      9.19 o 
  -4   1  14     1090.20     1055.93     14.68 o 
  -3   1  14      823.39      811.82     13.06 o 
  -2   1  14      662.11      684.12     13.39 o 
  -1   1  14     1268.11     1177.71     15.61 o 
   0   1  14      293.96      287.90      6.48 o 
   1   1  14     1264.71     1191.46     13.54 o 
   2   1  14      656.95      664.82      9.24 o 
   3   1  14      826.06      822.33     10.31 o 
   4   1  14     1083.96     1052.00     13.73 o 
   5   1  14      418.55      439.60      8.72 o 
   6   1  14      255.99      265.79     12.79 o 
   7   1  14       65.35       68.40      6.00 o 
   8   1  14      164.93      171.87     10.99 o 
   9   1  14       53.73       57.87      8.56 o 
  10   1  14      193.23      197.81     17.92 o 
  11   1  14       33.91       29.56     10.31 o 
 -11   2  14       76.76       94.52     19.21 o 
 -10   2  14       53.47       56.03     10.85 o 
  -9   2  14       93.48       96.92      9.67 o 
  -8   2  14       19.76       16.25      4.88 o 
  -7   2  14      570.61      542.83     13.69 o 
  -6   2  14      522.50      533.83     14.19 o 
  -5   2  14      611.87      613.39     11.79 o 
  -4   2  14      287.10      299.07      7.47 o 
  -3   2  14      125.25      136.83      5.28 o 
  -2   2  14     1630.46     1555.00     22.02 o 
  -1   2  14      240.30      239.94      6.52 o 
   0   2  14      254.71      263.33      6.64 o 
   1   2  14      238.57      258.98      5.36 o 
   2   2  14     1654.93     1587.84     16.82 o 
   3   2  14      121.97      136.30      4.25 o 
   4   2  14      284.57      299.05      6.77 o 
   5   2  14      613.46      618.82     10.54 o 
   6   2  14      510.94      526.66     11.38 o 
   7   2  14      556.67      526.06     13.15 o 
   8   2  14       20.70       32.84      5.92 o 
   9   2  14       89.30       63.05      8.79 o 
  10   2  14       51.93       53.01     10.50 o 
  11   2  14       74.15       76.68     14.81 o 
 -11   3  14       59.35       51.51     11.64 o 
 -10   3  14       43.06       48.18     11.30 o 
  -9   3  14        2.84       -2.88      5.51 o 
  -8   3  14      103.45      112.94      8.83 o 
  -7   3  14       77.58       76.98      6.59 o 
  -6   3  14       13.68       19.45      4.04 o 
  -5   3  14      166.06      151.13      6.96 o 
  -4   3  14     1483.81     1438.78     18.39 o 
  -3   3  14      143.26      132.89      5.80 o 
  -2   3  14      180.15      196.65      6.46 o 
  -1   3  14      573.56      548.56     11.24 o 
   0   3  14      841.87      865.39     13.26 o 
   1   3  14      590.42      583.72     10.46 o 
   2   3  14      179.69      200.11      7.72 o 
   3   3  14      137.45      137.37      4.32 o 
   4   3  14     1516.31     1474.38     17.48 o 
   5   3  14      153.92      154.70      5.68 o 
   6   3  14       13.39       18.84      4.12 o 
   7   3  14       72.57       75.14      6.40 o 
   8   3  14      102.52      111.19      8.67 o 
   9   3  14        3.13        4.71      5.95 o 
  10   3  14       43.44       46.45     12.91 o 
  11   3  14       58.43       31.99     13.61 o 
 -10   4  14       65.13       85.49     10.84 o 
  -9   4  14      418.53      406.76     17.31 o 
  -8   4  14      519.88      487.56     17.98 o 
  -7   4  14      115.15      110.01      7.61 o 
  -6   4  14      315.59      312.06     13.05 o 
  -5   4  14      319.96      319.04      8.81 o 
  -4   4  14      450.48      462.23      9.55 o 
  -3   4  14      206.36      209.74      7.95 o 
  -2   4  14     1711.93     1675.47     19.54 o 
  -1   4  14      249.00      220.29      5.99 o 
   0   4  14      561.95      584.74      9.81 o 
   1   4  14      243.70      214.25      7.64 o 
   2   4  14     1690.77     1654.28     20.94 o 
   3   4  14      210.49      220.84      7.78 o 
   4   4  14      438.08      459.39     10.14 o 
   5   4  14      327.24      315.65     10.84 o 
   6   4  14      305.37      309.81     10.15 o 
   7   4  14      111.70      119.51      7.66 o 
   8   4  14      509.47      479.12     15.13 o 
   9   4  14      424.51      374.58     16.85 o 
  10   4  14       65.62       70.52     11.77 o 
 -10   5  14       22.33        7.78     12.17 o 
  -9   5  14      325.32      332.14     16.58 o 
  -8   5  14       19.39       20.60      6.90 o 
  -7   5  14      277.66      283.83     11.01 o 
  -6   5  14      126.62      132.44      6.89 o 
  -5   5  14      213.24      200.50      8.19 o 
  -4   5  14      335.25      316.84      8.36 o 
  -3   5  14      612.00      564.47     10.69 o 
  -2   5  14     1159.15     1117.06     15.49 o 
  -1   5  14      130.44      122.60      6.07 o 
   0   5  14      149.01      155.80      5.66 o 
   1   5  14      117.65      107.92      4.34 o 
   2   5  14     1175.62     1121.08     16.45 o 
   3   5  14      601.53      558.58     11.22 o 
   4   5  14      337.35      322.33      8.74 o 
   5   5  14      205.91      208.53      8.44 o 
   6   5  14      135.26      136.39      9.03 o 
   7   5  14      265.92      260.54     11.78 o 
   8   5  14       20.25       31.25      7.12 o 
   9   5  14      328.99      325.55     16.38 o 
  10   5  14       19.88       14.22      8.59 o 
 -10   6  14       15.01       28.79     12.90 o 
  -9   6  14      308.17      287.72     19.01 o 
  -8   6  14      578.86      589.74     23.97 o 
  -7   6  14      238.31      246.78     10.86 o 
  -6   6  14      195.53      203.90      9.64 o 
  -5   6  14      289.24      302.29     10.81 o 
  -4   6  14       52.07       37.66      4.49 o 
  -3   6  14        0.18        2.46      3.17 o 
  -2   6  14      351.77      345.46     11.94 o 
  -1   6  14       15.34       16.04      3.18 o 
   0   6  14       21.59       20.28      3.01 o 
   1   6  14       13.47       15.32      2.57 o 
   2   6  14      333.95      316.32      8.10 o 
   3   6  14        0.46       -2.38      2.56 o 
   4   6  14       49.14       35.69      4.34 o 
   5   6  14      289.28      310.18     10.46 o 
   6   6  14      185.15      199.04      9.02 o 
   7   6  14      237.53      240.10     11.26 o 
   8   6  14      572.89      551.07     22.44 o 
   9   6  14      299.08      290.02     17.88 o 
  10   6  14       14.55       13.23      8.13 o 
  -9   7  14       36.17       34.30     10.23 o 
  -8   7  14       65.01       85.16     10.89 o 
  -7   7  14       22.98       21.45      6.58 o 
  -6   7  14      205.43      226.32     11.65 o 
  -5   7  14      122.66      137.26      9.21 o 
  -4   7  14      253.66      275.62     10.78 o 
  -3   7  14     1428.79     1435.21     21.04 o 
  -2   7  14      235.96      247.89      8.77 o 
  -1   7  14     2867.57     2573.36     32.81 o 
   0   7  14     2342.81     2196.56     26.56 o 
   1   7  14     2857.60     2591.27     26.82 o 
   2   7  14      231.54      249.41      7.56 o 
   3   7  14     1420.49     1388.44     20.59 o 
   4   7  14      244.35      250.92      8.64 o 
   5   7  14      115.04      120.96      7.58 o 
   6   7  14      205.85      216.04      8.95 o 
   7   7  14       26.10       18.67      6.52 o 
   8   7  14       65.31       74.92      9.34 o 
   9   7  14       35.95       31.23      7.91 o 
  -9   8  14      179.62      195.74     15.33 o 
  -8   8  14      252.69      263.86     15.99 o 
  -7   8  14      169.19      161.94     11.63 o 
  -6   8  14      313.96      319.71     13.90 o 
  -5   8  14       34.59       26.97      5.50 o 
  -4   8  14       71.49       82.16      7.13 o 
  -3   8  14      125.95      125.58      7.11 o 
  -2   8  14      479.50      515.97     12.11 o 
  -1   8  14        0.52        3.80      3.33 o 
   0   8  14       27.99       43.62      4.09 o 
   1   8  14        1.18       -3.54      3.54 o 
   2   8  14      501.31      511.89     11.87 o 
   3   8  14      124.77      128.03      6.88 o 
   4   8  14       74.69       81.19      6.51 o 
   5   8  14       35.30       35.53      6.26 o 
   6   8  14      311.92      325.09     12.10 o 
   7   8  14      169.35      156.94     12.23 o 
   8   8  14      255.17      246.50     15.40 o 
   9   8  14      179.84      213.93     17.79 o 
  -8   9  14      261.41      289.00     15.36 o 
  -7   9  14        4.86        0.88      7.65 o 
  -6   9  14       83.72       85.30      9.14 o 
  -5   9  14       22.19       13.45      8.15 o 
  -4   9  14      242.95      231.34     10.78 o 
  -3   9  14      205.07      219.56      9.08 o 
  -2   9  14        9.47       11.19      4.05 o 
  -1   9  14      321.86      312.64     13.06 o 
   0   9  14        3.57        0.55      4.02 o 
   1   9  14      323.37      308.57     11.01 o 
   2   9  14       10.20        9.71      3.83 o 
   3   9  14      198.66      201.59      9.47 o 
   4   9  14      248.89      247.42     11.70 o 
   5   9  14       23.37       26.30      5.58 o 
   6   9  14       78.65       94.34     11.02 o 
   7   9  14        3.98       -0.55      7.32 o 
   8   9  14      263.01      256.23     18.62 o 
  -7  10  14      227.91      256.58     14.35 o 
  -6  10  14       81.60       94.82     10.96 o 
  -5  10  14       19.73        9.37      6.01 o 
  -4  10  14       56.56       76.29      8.35 o 
  -3  10  14       82.93       89.87      7.83 o 
  -2  10  14      139.23      141.31      8.00 o 
  -1  10  14      534.52      558.87     15.13 o 
   0  10  14       27.27       21.36      5.27 o 
   1  10  14      537.78      562.77     16.95 o 
   2  10  14      140.58      133.41     13.13 o 
   3  10  14       88.28       99.32      8.69 o 
   4  10  14       53.07       61.76      7.01 o 
   5  10  14       17.95        7.14      5.26 o 
   6  10  14       79.02       87.53      9.37 o 
   7  10  14      235.10      258.55     15.83 o 
  -7  11  14      136.27      144.48     12.62 o 
  -6  11  14       12.81       24.35      7.25 o 
  -5  11  14      347.55      375.17     16.05 o 
  -4  11  14      277.93      304.80     14.22 o 
  -3  11  14      331.96      311.64     15.92 o 
  -2  11  14       82.18       86.05      9.66 o 
  -1  11  14      113.22      125.45     10.27 o 
   0  11  14       73.07       78.00     10.63 o 
   1  11  14      104.15      113.83      9.66 o 
   2  11  14       79.48       77.24      8.12 o 
   3  11  14      329.36      343.39     14.89 o 
   4  11  14      269.39      267.97     13.70 o 
   5  11  14      350.50      375.62     15.75 o 
   6  11  14       11.72       -7.61      7.61 o 
   7  11  14      133.80      134.22     15.46 o 
  -5  12  14        2.01       -7.51      8.12 o 
  -4  12  14       30.08       11.35      9.21 o 
  -3  12  14       76.01       83.56     12.69 o 
  -2  12  14      486.87      519.53     19.67 o 
  -1  12  14       88.55       73.65      9.66 o 
   0  12  14      107.58       99.99      9.85 o 
   1  12  14       88.03       96.44      9.64 o 
   2  12  14      483.34      549.36     24.74 o 
   3  12  14       72.94       90.92      9.55 o 
   4  12  14       31.40       23.48      9.19 o 
   5  12  14        2.78       13.11      7.76 o 
  -4  13  14      187.76      188.05     15.29 o 
  -3  13  14      105.90      111.39     12.56 o 
  -2  13  14       29.78       29.26      9.34 o 
  -1  13  14       40.44       27.14      7.25 o 
   0  13  14      263.02      270.76     14.74 o 
   1  13  14       41.94       26.90      7.79 o 
   2  13  14       28.51       10.10      8.01 o 
   3  13  14      106.84      124.90     12.85 o 
   4  13  14      191.99      208.97     15.79 o 
   0  14  14       90.62       99.93     10.97 o 
   1   0  15      297.77      272.06      6.43 o 
   2   0  15     1162.90     1130.23     15.67 o 
   3   0  15      264.73      241.73      8.18 o 
   4   0  15      128.85      117.18      4.81 o 
   5   0  15      243.62      244.81      7.17 o 
   6   0  15      221.77      190.38      8.17 o 
   7   0  15       35.38       40.77      6.90 o 
   8   0  15      327.87      330.51     12.92 o 
   9   0  15        8.59        5.55      6.21 o 
  10   0  15      114.68      115.19     14.14 o 
  11   0  15      135.55      124.87     16.26 o 
 -11   1  15       76.48       59.90     14.66 o 
 -10   1  15       99.34       97.13     14.87 o 
  -9   1  15        3.95       -2.43      7.08 o 
  -8   1  15      167.95      165.41     10.15 o 
  -7   1  15      413.80      443.34     12.36 o 
  -6   1  15      261.45      247.19      8.11 o 
  -5   1  15      334.02      327.20      8.08 o 
  -4   1  15      163.76      132.37      5.43 o 
  -3   1  15      348.12      355.81      8.52 o 
  -2   1  15     2019.80     1941.12     26.99 o 
  -1   1  15        3.00        1.06      1.88 o 
   0   1  15     2219.42     2080.35     23.45 o 
   1   1  15        3.06        2.10      1.85 o 
   2   1  15     2022.87     1944.87     19.48 o 
   3   1  15      353.68      357.61     10.15 o 
   4   1  15      163.80      132.94      7.89 o 
   5   1  15      345.04      335.76      8.70 o 
   6   1  15      263.95      247.72     10.52 o 
   7   1  15      409.31      442.05     13.94 o 
   8   1  15      163.17      152.35      9.75 o 
   9   1  15        3.02        3.92      6.07 o 
  10   1  15       97.68       85.38     17.97 o 
  11   1  15       74.18       96.74     13.88 o 
 -10   2  15        5.13       -2.99      7.86 o 
  -9   2  15       97.76      100.89     10.53 o 
  -8   2  15       27.09       33.14      6.24 o 
  -7   2  15      123.82      126.72      9.05 o 
  -6   2  15       62.39       63.76      5.31 o 
  -5   2  15      550.61      552.21     10.67 o 
  -4   2  15      276.95      281.80      7.81 o 
  -3   2  15      936.43      911.98     14.42 o 
  -2   2  15     2064.55     1900.14     24.99 o 
  -1   2  15       65.87       80.45      5.32 o 
   0   2  15     3256.99     3092.16     32.46 o 
   1   2  15       61.19       63.32      2.97 o 
   2   2  15     2071.10     1967.50     19.92 o 
   3   2  15      939.19      928.51     13.80 o 
   4   2  15      287.71      297.24      7.84 o 
   5   2  15      540.96      532.32     11.03 o 
   6   2  15       62.48       56.73      5.92 o 
   7   2  15      127.54      124.01      8.63 o 
   8   2  15       25.85       27.33      5.67 o 
   9   2  15       96.92      105.25     10.50 o 
  10   2  15        4.84        8.45      9.89 o 
 -10   3  15      196.61      205.43     24.84 o 
  -9   3  15      100.36      106.76     10.99 o 
  -8   3  15        0.79       -2.15      4.45 o 
  -7   3  15      399.35      414.53     14.13 o 
  -6   3  15      157.21      162.35      7.50 o 
  -5   3  15      690.43      699.22     13.77 o 
  -4   3  15      306.36      312.98     11.76 o 
  -3   3  15      792.61      765.11     13.17 o 
  -2   3  15     1937.27     1847.29     23.05 o 
  -1   3  15      213.21      203.31      6.94 o 
   0   3  15       76.49       74.63      4.47 o 
   1   3  15      212.40      193.78      6.88 o 
   2   3  15     1965.21     1889.60     20.71 o 
   3   3  15      775.86      719.25     11.47 o 
   4   3  15      317.06      316.55      8.72 o 
   5   3  15      680.30      695.85     13.74 o 
   6   3  15      155.05      165.19      8.00 o 
   7   3  15      408.99      408.72     14.23 o 
   8   3  15        0.99        3.56      5.90 o 
   9   3  15      100.16      120.04     11.07 o 
  10   3  15      206.28      213.45     21.59 o 
 -10   4  15      121.20      135.90     14.97 o 
  -9   4  15       23.20       27.36      7.86 o 
  -8   4  15      305.40      342.62     13.60 o 
  -7   4  15      393.51      399.63     12.48 o 
  -6   4  15      186.48      200.22      8.42 o 
  -5   4  15      296.28      293.89     10.84 o 
  -4   4  15      159.23      155.01      6.24 o 
  -3   4  15       70.57       85.44      4.78 o 
  -2   4  15      439.36      425.07      8.79 o 
  -1   4  15      166.76      156.83      4.99 o 
   0   4  15        3.20        7.87      2.68 o 
   1   4  15      167.48      160.41      6.60 o 
   2   4  15      458.13      450.60     10.60 o 
   3   4  15       71.60       79.50      5.02 o 
   4   4  15      168.89      167.23      9.87 o 
   5   4  15      287.52      292.31      9.98 o 
   6   4  15      183.80      178.48      8.31 o 
   7   4  15      389.39      408.80     17.99 o 
   8   4  15      300.96      335.37     13.36 o 
   9   4  15       23.38       28.27      8.74 o 
  10   4  15      113.32      123.43     14.24 o 
 -10   5  15      445.38      464.76     30.21 o 
  -9   5  15      146.57      124.29     12.34 o 
  -8   5  15      351.64      329.30     15.98 o 
  -7   5  15      505.24      512.69     14.29 o 
  -6   5  15       32.49       37.36      4.72 o 
  -5   5  15      270.55      262.10      9.30 o 
  -4   5  15       95.28      112.79      5.77 o 
  -3   5  15      577.56      572.78     11.05 o 
  -2   5  15      160.73      149.43      5.81 o 
  -1   5  15       90.72       92.55      4.58 o 
   0   5  15      230.95      208.69      7.23 o 
   1   5  15       88.16       82.15      5.11 o 
   2   5  15      158.26      150.55      6.31 o 
   3   5  15      596.76      609.18     12.01 o 
   4   5  15       97.16      104.74      7.05 o 
   5   5  15      290.23      275.80     11.65 o 
   6   5  15       34.76       32.53      5.53 o 
   7   5  15      507.67      497.33     15.05 o 
   8   5  15      349.41      363.04     16.13 o 
   9   5  15      141.55      156.94     12.59 o 
  10   5  15      447.69      443.97     23.40 o 
  -9   6  15       61.12       62.35     11.48 o 
  -8   6  15       60.27       86.88     12.06 o 
  -7   6  15       69.91       66.76      7.98 o 
  -6   6  15      254.26      247.51     10.73 o 
  -5   6  15      438.42      396.08     12.33 o 
  -4   6  15      549.85      534.85     17.66 o 
  -3   6  15     1475.41     1459.38     20.83 o 
  -2   6  15      837.46      784.91     14.03 o 
  -1   6  15     1954.93     1916.27     23.96 o 
   0   6  15      737.68      679.08     16.03 o 
   1   6  15     1984.72     1938.88     24.64 o 
   2   6  15      832.59      771.13     13.11 o 
   3   6  15     1466.08     1441.00     19.18 o 
   4   6  15      556.93      552.54     11.85 o 
   5   6  15      420.85      396.61     11.74 o 
   6   6  15      250.94      256.54     10.19 o 
   7   6  15       67.68       77.80      7.58 o 
   8   6  15       63.85       42.79      9.65 o 
   9   6  15       61.96       52.83      9.24 o 
  -9   7  15      130.54      143.34     15.64 o 
  -8   7  15       39.44       53.59      9.56 o 
  -7   7  15      272.99      273.65     13.35 o 
  -6   7  15       98.91      105.92      9.16 o 
  -5   7  15       76.59       83.08      7.33 o 
  -4   7  15      640.15      640.91     15.44 o 
  -3   7  15      109.19      119.92      6.69 o 
  -2   7  15     1904.87     1801.64     24.43 o 
  -1   7  15       11.02        6.03      3.49 o 
   0   7  15        0.82        1.85      3.35 o 
   1   7  15        9.49       -2.85      2.85 o 
   2   7  15     1915.07     1803.68     22.44 o 
   3   7  15      109.86      110.93      6.55 o 
   4   7  15      645.46      653.74     14.86 o 
   5   7  15       71.99       72.42      6.59 o 
   6   7  15      104.93      118.43      8.67 o 
   7   7  15      273.78      275.94     12.65 o 
   8   7  15       38.50       28.41      8.98 o 
   9   7  15      126.68      147.20     12.92 o 
  -9   8  15        0.86       -5.24     12.98 o 
  -8   8  15      233.02      245.27     15.61 o 
  -7   8  15      101.38      101.82     10.16 o 
  -6   8  15      130.72      117.92      9.77 o 
  -5   8  15      323.79      345.43     12.59 o 
  -4   8  15      482.89      503.07     14.18 o 
  -3   8  15      349.34      333.20     12.72 o 
  -2   8  15      179.28      175.82      9.31 o 
  -1   8  15       95.65      115.94      6.78 o 
   0   8  15      423.01      428.02     10.97 o 
   1   8  15       96.78      111.69      7.42 o 
   2   8  15      185.97      186.73      7.98 o 
   3   8  15      352.89      348.79     10.33 o 
   4   8  15      480.84      525.30     13.88 o 
   5   8  15      327.18      343.62     13.42 o 
   6   8  15      129.03      135.53      8.91 o 
   7   8  15      106.32       87.90      9.94 o 
   8   8  15      223.84      231.75     14.72 o 
   9   8  15        0.77       -0.78      9.78 o 
  -8   9  15      145.65      164.37     15.66 o 
  -7   9  15      178.23      195.02     13.25 o 
  -6   9  15      551.40      548.52     20.91 o 
  -5   9  15      389.25      379.01     15.59 o 
  -4   9  15      143.23      140.16      9.05 o 
  -3   9  15      320.29      313.73     11.84 o 
  -2   9  15       19.90       19.20      5.80 o 
  -1   9  15       19.51       19.57      4.91 o 
   0   9  15        0.15       -6.79      7.12 o 
   1   9  15       18.91       14.90      4.82 o 
   2   9  15       16.31       24.22      4.56 o 
   3   9  15      313.88      312.01     11.33 o 
   4   9  15      138.03      142.74     11.23 o 
   5   9  15      374.15      362.16     13.08 o 
   6   9  15      540.02      581.03     19.73 o 
   7   9  15      176.81      187.68     19.32 o 
   8   9  15      140.03      179.67     29.07 o 
  -7  10  15      118.40      133.35     13.41 o 
  -6  10  15        8.21       -1.01      7.32 o 
  -5  10  15       26.71       36.98     12.15 o 
  -4  10  15       28.04       49.55      8.49 o 
  -3  10  15       50.14       58.54      8.06 o 
  -2  10  15       63.70       53.97      6.48 o 
  -1  10  15       64.48       81.96      7.53 o 
   0  10  15       54.56       57.28      6.51 o 
   1  10  15       66.94       79.80      8.07 o 
   2  10  15       65.98       56.42      7.36 o 
   3  10  15       54.32       56.64      7.14 o 
   4  10  15       31.15       31.15      5.95 o 
   5  10  15       30.32       21.34      5.76 o 
   6  10  15        8.73        2.02      5.72 o 
   7  10  15      120.18      121.76     16.02 o 
  -6  11  15        5.08       10.50      8.06 o 
  -5  11  15       33.81       28.84      9.01 o 
  -4  11  15       41.92       35.52      8.59 o 
  -3  11  15      205.44      226.54     14.44 o 
  -2  11  15      112.86      125.11     10.40 o 
  -1  11  15       56.93       62.20      7.94 o 
   0  11  15       38.34       40.33      7.42 o 
   1  11  15       59.47       62.84      8.25 o 
   2  11  15      110.75      118.29      9.98 o 
   3  11  15      198.88      211.47     12.93 o 
   4  11  15       40.47       38.12      7.46 o 
   5  11  15       36.59       40.13      8.25 o 
   6  11  15        5.18        6.48      8.51 o 
  -5  12  15      254.13      283.13     20.65 o 
  -4  12  15       42.55       31.53     10.79 o 
  -3  12  15      107.59      108.86     17.45 o 
  -2  12  15      114.90      130.49     14.97 o 
  -1  12  15       88.18      111.87     11.54 o 
   0  12  15      738.10      738.72     26.10 o 
   1  12  15       84.43       95.83      9.05 o 
   2  12  15      113.52      133.67     10.25 o 
   3  12  15      108.24       96.91     13.00 o 
   4  12  15       44.71       40.04      8.07 o 
   5  12  15      255.00      249.48     16.40 o 
  -3  13  15      172.12      183.14     15.20 o 
  -2  13  15      312.61      292.67     17.71 o 
  -1  13  15       30.38       40.27      7.97 o 
   0  13  15      251.40      267.23     14.75 o 
   1  13  15       32.16       26.60      8.19 o 
   2  13  15      308.29      318.55     18.02 o 
   3  13  15      171.65      164.10     14.50 o 
   0   0  16     1551.74     1599.21     48.02 o 
   1   0  16       16.47       15.30      2.34 o 
   2   0  16      630.51      562.81     11.69 o 
   3   0  16     1125.35     1104.01     16.30 o 
   4   0  16      144.07      144.20      6.31 o 
   5   0  16      281.94      278.39      8.97 o 
   6   0  16       16.67       13.81      4.81 o 
   7   0  16       53.46       55.02      6.84 o 
   8   0  16      174.59      163.20     11.04 o 
   9   0  16        2.90        4.11      6.25 o 
  10   0  16        5.27       10.40     10.29 o 
 -10   1  16      113.97      115.55     13.94 o 
  -9   1  16       71.20       75.93     14.01 o 
  -8   1  16       73.82       87.70      8.15 o 
  -7   1  16      189.66      201.66     10.56 o 
  -6   1  16       38.29       46.48      6.43 o 
  -5   1  16      644.85      627.13     12.68 o 
  -4   1  16      496.18      475.97      9.82 o 
  -3   1  16      838.92      807.35     13.63 o 
  -2   1  16     1500.77     1498.54     20.96 o 
  -1   1  16       17.56       18.39      2.72 o 
   0   1  16      568.17      554.33     18.06 o 
   1   1  16       17.65       23.92      3.69 o 
   2   1  16     1523.03     1509.28     19.33 o 
   3   1  16      850.32      816.46     13.52 o 
   4   1  16      491.22      488.84     11.59 o 
   5   1  16      646.35      643.19     13.55 o 
   6   1  16       34.04       41.48      5.96 o 
   7   1  16      196.46      205.52     10.49 o 
   8   1  16       73.71       75.96      7.83 o 
   9   1  16       74.23       87.91     10.10 o 
  10   1  16      117.97      133.51     14.83 o 
 -10   2  16      398.20      399.92     32.64 o 
  -9   2  16        3.49        3.93      6.45 o 
  -8   2  16      105.47      107.96     10.13 o 
  -7   2  16      134.86      135.76      9.33 o 
  -6   2  16      181.30      193.49      7.95 o 
  -5   2  16      193.59      192.11      6.85 o 
  -4   2  16      557.73      491.94     10.15 o 
  -3   2  16       94.09      101.35      5.43 o 
  -2   2  16      935.24      880.08     15.37 o 
  -1   2  16      737.32      701.13     12.77 o 
   0   2  16     2180.72     2029.64     23.87 o 
   1   2  16      725.41      693.84     11.73 o 
   2   2  16      964.09      932.22     14.13 o 
   3   2  16       86.37       90.32      4.41 o 
   4   2  16      561.11      499.48     10.34 o 
   5   2  16      195.18      181.42      6.97 o 
   6   2  16      181.43      186.03     11.95 o 
   7   2  16      140.01      148.48      9.32 o 
   8   2  16       99.99      114.31      9.17 o 
   9   2  16        3.27       12.61      8.70 o 
  10   2  16      393.49      425.70     22.22 o 
 -10   3  16        4.29        7.27      8.42 o 
  -9   3  16      220.72      235.34     14.53 o 
  -8   3  16      278.15      266.70     16.24 o 
  -7   3  16      186.73      179.49     10.52 o 
  -6   3  16       35.26       28.87      4.74 o 
  -5   3  16      571.54      554.27     12.51 o 
  -4   3  16      513.52      509.12     11.17 o 
  -3   3  16      695.21      661.16     12.48 o 
  -2   3  16      663.71      624.60     11.92 o 
  -1   3  16      474.31      476.35     10.65 o 
   0   3  16     5853.29     5429.60     52.57 o 
   1   3  16      485.15      487.91     10.00 o 
   2   3  16      649.59      635.04     10.41 o 
   3   3  16      676.97      650.53     10.99 o 
   4   3  16      512.60      507.77     10.09 o 
   5   3  16      554.45      558.08     11.59 o 
   6   3  16       38.86       27.19      5.43 o 
   7   3  16      185.69      190.25      9.13 o 
   8   3  16      277.76      274.56     14.27 o 
   9   3  16      219.88      204.64     13.62 o 
  10   3  16        3.92       -4.70     15.02 o 
 -10   4  16        9.95        3.14      8.97 o 
  -9   4  16      159.62      143.02     14.58 o 
  -8   4  16       81.96       77.95      8.27 o 
  -7   4  16       12.25        4.13      5.83 o 
  -6   4  16      162.79      155.94      7.91 o 
  -5   4  16      532.96      543.90     13.78 o 
  -4   4  16      666.23      633.19     14.72 o 
  -3   4  16      776.05      797.38     14.46 o 
  -2   4  16      991.20      934.95     15.47 o 
  -1   4  16       36.40       37.17      3.78 o 
   0   4  16      974.13      902.02     14.72 o 
   1   4  16       31.14       33.65      4.37 o 
   2   4  16      998.05      933.16     15.02 o 
   3   4  16      757.96      769.71     13.75 o 
   4   4  16      668.17      654.61     11.66 o 
   5   4  16      527.64      525.04     12.69 o 
   6   4  16      160.49      168.28      8.38 o 
   7   4  16       10.75       12.08      4.39 o 
   8   4  16       85.44       86.70      9.40 o 
   9   4  16      157.45      153.07     14.49 o 
  10   4  16       11.87       13.09      9.24 o 
 -10   5  16      114.42      154.37     24.09 o 
  -9   5  16       13.07       10.36      8.81 o 
  -8   5  16      212.04      210.14     18.12 o 
  -7   5  16      385.18      390.00     13.04 o 
  -6   5  16      345.97      345.60     14.97 o 
  -5   5  16      289.11      304.74     10.08 o 
  -4   5  16      245.07      260.44      9.43 o 
  -3   5  16      157.31      152.52      6.31 o 
  -2   5  16      312.31      321.02      9.31 o 
  -1   5  16      201.06      188.32      7.29 o 
   0   5  16      907.84      847.73     14.66 o 
   1   5  16      197.48      190.01      7.60 o 
   2   5  16      317.55      331.06      8.93 o 
   3   5  16      159.95      149.70      6.71 o 
   4   5  16      252.90      282.98      8.67 o 
   5   5  16      286.65      316.49     10.45 o 
   6   5  16      356.85      344.58     10.33 o 
   7   5  16      377.00      410.81     14.01 o 
   8   5  16      215.05      206.05     13.11 o 
   9   5  16       11.76        4.32      6.93 o 
  10   5  16      109.65      121.64     14.70 o 
  -9   6  16       41.65       29.87      9.78 o 
  -8   6  16       89.57       97.33     15.99 o 
  -7   6  16       36.69       37.30      8.17 o 
  -6   6  16       60.96       45.94      6.29 o 
  -5   6  16      203.25      218.70      9.76 o 
  -4   6  16      568.17      536.84     13.71 o 
  -3   6  16      466.72      455.18     12.40 o 
  -2   6  16      673.86      623.18     15.97 o 
  -1   6  16      156.09      155.94      7.10 o 
   0   6  16     1017.16      978.19     16.45 o 
   1   6  16      160.26      156.96      6.98 o 
   2   6  16      675.65      624.56     11.94 o 
   3   6  16      472.62      462.10     10.27 o 
   4   6  16      569.43      544.10     11.34 o 
   5   6  16      203.11      184.58      8.99 o 
   6   6  16       60.08       54.35      6.12 o 
   7   6  16       36.46       33.70      4.93 o 
   8   6  16       85.22       99.10     10.56 o 
   9   6  16       41.56       28.97      8.96 o 
  -9   7  16       66.63       57.22     12.16 o 
  -8   7  16      222.99      230.79     23.22 o 
  -7   7  16       73.35       67.87      8.68 o 
  -6   7  16      342.09      354.38     12.83 o 
  -5   7  16      440.28      446.67     13.51 o 
  -4   7  16      228.57      223.18      9.87 o 
  -3   7  16       77.70       86.87      6.95 o 
  -2   7  16      136.82      149.14      8.19 o 
  -1   7  16      269.60      245.12      9.32 o 
   0   7  16      423.58      425.04     10.80 o 
   1   7  16      270.34      252.48      8.59 o 
   2   7  16      137.78      146.05      6.53 o 
   3   7  16       78.38       77.92      5.90 o 
   4   7  16      229.97      240.69      9.84 o 
   5   7  16      442.51      442.28     12.90 o 
   6   7  16      341.50      339.52     15.22 o 
   7   7  16       74.44       78.59      9.18 o 
   8   7  16      217.47      241.80     14.89 o 
   9   7  16       68.64       77.19     13.90 o 
  -8   8  16        8.72        4.08      8.03 o 
  -7   8  16      162.47      176.77     12.15 o 
  -6   8  16       21.84       23.78      8.46 o 
  -5   8  16      317.60      346.98     14.51 o 
  -4   8  16      136.72      132.22      9.89 o 
  -3   8  16      907.16      923.46     25.43 o 
  -2   8  16      562.76      571.78     14.82 o 
  -1   8  16      851.06      858.67     16.33 o 
   0   8  16      168.02      152.52      7.44 o 
   1   8  16      840.83      848.91     17.81 o 
   2   8  16      573.65      581.32     13.17 o 
   3   8  16      893.79      894.45     21.05 o 
   4   8  16      141.33      136.50      8.37 o 
   5   8  16      307.09      325.87     13.44 o 
   6   8  16       22.12       17.74      5.17 o 
   7   8  16      154.00      164.33     12.93 o 
   8   8  16        9.55        6.97      8.02 o 
  -8   9  16       61.33       86.34     15.79 o 
  -7   9  16       21.10       15.87      8.00 o 
  -6   9  16      397.28      411.98     20.47 o 
  -5   9  16      150.52      168.88     13.18 o 
  -4   9  16      208.96      197.13     12.02 o 
  -3   9  16      100.96       93.80      8.85 o 
  -2   9  16       48.90       55.74      6.53 o 
  -1   9  16       17.62        8.91      4.48 o 
   0   9  16       54.60       54.03      8.47 o 
   1   9  16       20.15       14.58      4.77 o 
   2   9  16       53.10       55.21      5.79 o 
   3   9  16      102.20      106.07      7.70 o 
   4   9  16      218.56      218.04     11.49 o 
   5   9  16      154.41      161.80     10.85 o 
   6   9  16      392.68      412.31     15.80 o 
   7   9  16       22.62       20.07      7.56 o 
   8   9  16       60.59       55.74      9.79 o 
  -7  10  16      111.11       92.81     11.75 o 
  -6  10  16      192.81      209.59     15.43 o 
  -5  10  16      221.75      204.66     14.72 o 
  -4  10  16      127.31      130.35     12.19 o 
  -3  10  16       53.41       36.99      7.25 o 
  -2  10  16      187.31      184.22     10.30 o 
  -1  10  16       12.08       10.71      5.02 o 
   0  10  16       36.90       33.45      5.90 o 
   1  10  16       12.59       10.32      6.36 o 
   2  10  16      184.34      195.88     13.64 o 
   3  10  16       48.44       40.04      8.06 o 
   4  10  16      128.88      112.23     11.11 o 
   5  10  16      219.77      224.82     11.68 o 
   6  10  16      195.62      195.71     12.50 o 
   7  10  16      109.72       91.83     11.26 o 
  -6  11  16       30.57       41.98     11.70 o 
  -5  11  16      148.30      167.80     14.22 o 
  -4  11  16      145.85      161.78     13.67 o 
  -3  11  16      106.13      123.31     12.23 o 
  -2  11  16      408.26      431.48     16.51 o 
  -1  11  16       42.87       45.55      7.85 o 
   0  11  16     1021.37     1070.45     25.08 o 
   1  11  16       42.44       54.73      8.02 o 
   2  11  16      415.59      457.38     16.65 o 
   3  11  16      108.73      132.11     10.91 o 
   4  11  16      146.12      152.18     11.56 o 
   5  11  16      147.47      136.90     11.30 o 
   6  11  16       33.28       45.65     10.52 o 
  -4  12  16      350.29      394.46     23.66 o 
  -3  12  16      189.73      212.83     18.41 o 
  -2  12  16      206.74      198.11     17.59 o 
  -1  12  16      308.00      305.04     23.10 o 
   0  12  16       42.12       61.33      8.64 o 
   1  12  16      315.45      369.90     16.21 o 
   2  12  16      206.25      223.23     12.21 o 
   3  12  16      195.23      236.07     13.97 o 
   4  12  16      347.96      410.94     17.36 o 
  -2  13  16       18.15       17.26      8.14 o 
  -1  13  16       74.69       98.60     13.13 o 
   0  13  16       14.02        4.65      9.10 o 
   1  13  16       72.91       85.36     10.27 o 
   2  13  16       18.88        6.11     11.29 o 
   1   0  17        7.48        9.07      3.20 o 
   2   0  17      647.97      615.29     11.60 o 
   3   0  17        2.38        0.39      2.63 o 
   4   0  17      276.84      250.60      8.14 o 
   5   0  17       15.37        6.86      3.32 o 
   6   0  17      850.43      831.22     19.35 o 
   7   0  17        2.09        4.38      4.66 o 
   8   0  17      209.22      208.67     14.09 o 
   9   0  17       12.17       15.78     12.09 o 
  10   0  17      110.69      137.83     15.18 o 
 -10   1  17       62.88       58.58     11.72 o 
  -9   1  17       28.91       33.38      8.05 o 
  -8   1  17       96.29      117.82     10.33 o 
  -7   1  17       45.06       51.41      6.93 o 
  -6   1  17      344.10      337.27     11.10 o 
  -5   1  17       28.59       33.34      4.42 o 
  -4   1  17     1078.03     1102.11     16.06 o 
  -3   1  17      415.91      404.54     10.22 o 
  -2   1  17      876.52      799.89     13.44 o 
  -1   1  17      269.03      251.01      8.24 o 
   0   1  17        0.06        8.58      3.11 o 
   1   1  17      264.15      233.78     11.79 o 
   2   1  17      889.29      829.69     15.56 o 
   3   1  17      393.74      383.62      8.78 o 
   4   1  17     1109.41     1136.33     18.94 o 
   5   1  17       25.31       27.45      4.95 o 
   6   1  17      351.00      334.72     12.41 o 
   7   1  17       45.92       53.06      6.79 o 
   8   1  17       94.15       98.42      8.78 o 
   9   1  17       26.32       18.84      7.18 o 
  10   1  17       63.81       56.34     11.07 o 
 -10   2  17       63.44       68.83     12.70 o 
  -9   2  17      642.96      614.69     21.48 o 
  -8   2  17       50.85       53.89      7.37 o 
  -7   2  17      400.10      376.73     13.85 o 
  -6   2  17       45.99       48.64      5.22 o 
  -5   2  17      256.23      237.86      9.20 o 
  -4   2  17       20.92       15.35      3.47 o 
  -3   2  17       24.81       20.88      5.40 o 
  -2   2  17     1368.00     1316.88     19.83 o 
  -1   2  17       26.82       23.77      3.28 o 
   0   2  17     6991.68     6388.99     60.29 o 
   1   2  17       25.94       21.63      4.23 o 
   2   2  17     1359.13     1289.14     20.58 o 
   3   2  17       24.88       29.15      3.75 o 
   4   2  17       21.70       10.92      3.67 o 
   5   2  17      262.19      254.51      9.11 o 
   6   2  17       43.97       48.09      6.95 o 
   7   2  17      404.63      385.66     13.69 o 
   8   2  17       54.28       51.42      7.34 o 
   9   2  17      646.02      700.65     22.20 o 
  10   2  17       62.37       80.82     12.69 o 
 -10   3  17      244.15      256.68     19.06 o 
  -9   3  17      167.10      205.46     14.07 o 
  -8   3  17       46.67       45.27      7.10 o 
  -7   3  17      112.81      105.61     10.63 o 
  -6   3  17       34.81       26.17      4.81 o 
  -5   3  17      177.37      181.20      8.04 o 
  -4   3  17       38.29       49.33      4.80 o 
  -3   3  17       75.49       79.15      5.39 o 
  -2   3  17      241.66      244.84      8.51 o 
  -1   3  17      720.54      699.21     12.76 o 
   0   3  17     1297.50     1288.41     18.17 o 
   1   3  17      704.88      706.01     12.50 o 
   2   3  17      255.64      269.49      7.86 o 
   3   3  17       74.66       77.94      4.47 o 
   4   3  17       41.88       49.66      4.74 o 
   5   3  17      172.37      168.65      7.91 o 
   6   3  17       34.22       22.07      5.24 o 
   7   3  17      110.96      110.85      8.65 o 
   8   3  17       44.43       44.93      8.24 o 
   9   3  17      167.02      186.16     13.54 o 
  10   3  17      239.49      269.98     29.41 o 
 -10   4  17       11.58       30.25     10.74 o 
  -9   4  17       15.22        6.03      7.01 o 
  -8   4  17      348.52      359.43     14.81 o 
  -7   4  17      261.55      280.61     11.25 o 
  -6   4  17      663.85      641.83     14.61 o 
  -5   4  17      729.85      701.48     17.67 o 
  -4   4  17      153.68      160.23      7.26 o 
  -3   4  17      126.88      120.54      6.72 o 
  -2   4  17     1118.10     1051.65     16.91 o 
  -1   4  17      752.48      726.39     12.60 o 
   0   4  17      393.66      353.30     12.05 o 
   1   4  17      766.06      726.70     24.00 o 
   2   4  17     1103.06     1053.02     23.74 o 
   3   4  17      125.04      118.29      6.14 o 
   4   4  17      156.70      149.30      6.18 o 
   5   4  17      721.04      709.04     14.03 o 
   6   4  17      663.86      677.61     17.30 o 
   7   4  17      257.14      265.41     12.85 o 
   8   4  17      348.12      348.72     18.95 o 
   9   4  17       17.17       14.84      9.45 o 
  10   4  17       11.58        8.82      9.15 o 
  -9   5  17       57.29       56.31      9.93 o 
  -8   5  17       36.68       27.57      7.99 o 
  -7   5  17        7.17        5.03      4.80 o 
  -6   5  17      331.89      348.92     16.26 o 
  -5   5  17      261.65      283.49     11.06 o 
  -4   5  17     1404.71     1428.14     21.48 o 
  -3   5  17      803.91      751.25     14.74 o 
  -2   5  17      152.62      154.95      7.25 o 
  -1   5  17      395.92      367.88      9.79 o 
   0   5  17      485.16      454.06     10.77 o 
   1   5  17      391.15      353.32     11.83 o 
   2   5  17      154.21      157.72      6.91 o 
   3   5  17      806.81      771.09     14.23 o 
   4   5  17     1397.31     1398.91     22.29 o 
   5   5  17      261.02      257.37      9.01 o 
   6   5  17      332.62      361.25     10.76 o 
   7   5  17        7.65        6.63      6.33 o 
   8   5  17       38.92       48.14      9.53 o 
   9   5  17       56.49       58.10     10.79 o 
  -9   6  17       47.13       39.82     11.16 o 
  -8   6  17       70.45       53.52     10.97 o 
  -7   6  17        4.10        3.75      6.50 o 
  -6   6  17      346.30      352.62     14.24 o 
  -5   6  17       54.11       63.79      7.64 o 
  -4   6  17       19.10       27.05      5.94 o 
  -3   6  17       14.69        3.75      4.34 o 
  -2   6  17      724.56      709.82     15.53 o 
  -1   6  17      604.70      614.18     13.12 o 
   0   6  17      602.27      569.50     12.44 o 
   1   6  17      624.49      623.63     12.99 o 
   2   6  17      722.26      725.89     13.16 o 
   3   6  17       16.00       11.55      3.53 o 
   4   6  17       18.03       19.23      3.69 o 
   5   6  17       53.16       47.54      5.70 o 
   6   6  17      343.11      353.61     12.15 o 
   7   6  17        5.69        4.82      4.39 o 
   8   6  17       72.13       72.20      9.49 o 
   9   6  17       50.01       45.24      9.78 o 
  -8   7  17       48.83       42.16     11.67 o 
  -7   7  17       62.69       62.40      9.84 o 
  -6   7  17       11.88       13.01      6.17 o 
  -5   7  17      250.68      263.16     12.73 o 
  -4   7  17      221.23      231.13     11.87 o 
  -3   7  17      142.00      151.46      8.62 o 
  -2   7  17       83.26       84.64      7.06 o 
  -1   7  17       73.64       73.31      5.97 o 
   0   7  17      301.28      315.09      9.88 o 
   1   7  17       68.54       59.54      5.41 o 
   2   7  17       90.59       96.93      5.88 o 
   3   7  17      134.74      144.91      7.53 o 
   4   7  17      224.71      241.16     10.14 o 
   5   7  17      249.03      263.44     10.79 o 
   6   7  17       11.83        5.07      4.67 o 
   7   7  17       62.58       68.94     11.27 o 
   8   7  17       45.46       39.53     13.11 o 
  -8   8  17        4.67       11.75      9.25 o 
  -7   8  17      176.51      184.74     14.36 o 
  -6   8  17      461.74      501.12     19.60 o 
  -5   8  17       74.18       68.87      8.27 o 
  -4   8  17      492.25      491.88     16.56 o 
  -3   8  17       12.98       21.72      5.02 o 
  -2   8  17       10.63       14.34      4.91 o 
  -1   8  17      568.60      615.60     17.11 o 
   0   8  17      113.37      119.92      7.17 o 
   1   8  17      552.50      573.87     14.76 o 
   2   8  17       11.83       14.80      4.14 o 
   3   8  17       13.32       12.60      4.15 o 
   4   8  17      491.31      499.68     13.97 o 
   5   8  17       75.85       80.50      8.36 o 
   6   8  17      448.92      467.40     16.60 o 
   7   8  17      171.11      189.38     11.86 o 
   8   8  17        5.69       12.69     11.81 o 
  -7   9  17       55.52       49.68     10.18 o 
  -6   9  17      505.78      543.86     21.25 o 
  -5   9  17      263.61      275.61     14.25 o 
  -4   9  17      945.02      916.00     30.44 o 
  -3   9  17      346.98      378.72     16.88 o 
  -2   9  17      204.93      205.37     15.02 o 
  -1   9  17      156.83      138.64      9.03 o 
   0   9  17       23.98       24.20      5.29 o 
   1   9  17      157.36      169.33      9.44 o 
   2   9  17      210.07      223.18     10.38 o 
   3   9  17      354.46      372.63     12.70 o 
   4   9  17      971.78     1027.32     23.32 o 
   5   9  17      277.89      291.18     13.61 o 
   6   9  17      516.81      524.21     17.68 o 
   7   9  17       57.04       67.68     10.05 o 
  -6  10  17      142.26      153.39     13.96 o 
  -5  10  17      221.37      236.75     15.45 o 
  -4  10  17      128.98      136.38     11.08 o 
  -3  10  17      147.87      155.13     11.56 o 
  -2  10  17      201.48      210.91     10.95 o 
  -1  10  17      329.14      365.05     16.73 o 
   0  10  17      116.75      121.24      8.75 o 
   1  10  17      325.32      329.85     14.28 o 
   2  10  17      207.31      199.00     11.82 o 
   3  10  17      145.20      157.21     12.47 o 
   4  10  17      127.88      118.89     11.59 o 
   5  10  17      213.30      217.12     11.71 o 
   6  10  17      144.59      138.81     13.94 o 
  -5  11  17       85.88       85.38     13.64 o 
  -4  11  17      119.38      136.90     12.98 o 
  -3  11  17      145.87      149.14     11.73 o 
  -2  11  17       54.45       47.86      9.28 o 
  -1  11  17      170.65      193.89     12.40 o 
   0  11  17       28.85       20.69      6.75 o 
   1  11  17      178.14      188.67     12.32 o 
   2  11  17       56.15       57.11      8.54 o 
   3  11  17      147.25      157.54     23.20 o 
   4  11  17      125.00      126.44     11.03 o 
   5  11  17       84.62       74.00      9.67 o 
  -4  12  17      104.92      113.98     15.11 o 
  -3  12  17       23.85       27.46     10.48 o 
  -2  12  17      153.00      138.71     15.55 o 
  -1  12  17      285.14      305.53     15.41 o 
   0  12  17      161.00      176.80     14.92 o 
   1  12  17      280.63      329.80     15.71 o 
   2  12  17      149.23      170.63     12.51 o 
   3  12  17       23.86       24.63      7.39 o 
   4  12  17      104.39       99.66     11.26 o 
  -1  13  17      139.44      132.20     12.16 o 
   0  13  17       24.43       35.12      8.02 o 
   1  13  17      140.44      164.91     12.71 o 
   0   0  18      108.46      100.43      9.02 o 
   1   0  18      898.45      817.14     15.84 o 
   2   0  18      702.70      702.28     14.71 o 
   3   0  18       72.80       80.14      5.77 o 
   4   0  18     3106.86     3207.71     36.05 o 
   5   0  18      139.41      134.03      7.66 o 
   6   0  18      752.55      790.78     19.01 o 
   7   0  18      824.25      834.81     20.36 o 
   8   0  18        0.16        4.63      5.23 o 
   9   0  18        0.18       -4.11      6.56 o 
  10   0  18       10.90       16.20     15.45 o 
 -10   1  18       74.45       79.26     12.91 o 
  -9   1  18      148.04      147.39     12.79 o 
  -8   1  18      381.57      387.41     17.42 o 
  -7   1  18       63.57       74.54      8.02 o 
  -6   1  18      392.41      377.62     11.80 o 
  -5   1  18       44.03       41.17      4.80 o 
  -4   1  18      213.83      214.71      7.30 o 
  -3   1  18       73.00       63.86      5.18 o 
  -2   1  18     1567.44     1532.63     23.43 o 
  -1   1  18      820.69      799.13     17.06 o 
   0   1  18      119.39      111.06      6.60 o 
   1   1  18      822.23      780.54     15.50 o 
   2   1  18     1558.22     1522.14     23.54 o 
   3   1  18       74.19       57.34      5.93 o 
   4   1  18      210.41      211.93      8.39 o 
   5   1  18       44.94       37.61      5.48 o 
   6   1  18      389.03      372.51     13.26 o 
   7   1  18       66.59       63.66      7.39 o 
   8   1  18      369.78      354.59     22.27 o 
   9   1  18      152.68      176.06     13.36 o 
  10   1  18       73.73       56.74     11.97 o 
 -10   2  18        2.05       11.45      9.30 o 
  -9   2  18      114.81      138.55     20.51 o 
  -8   2  18       22.49       21.05      6.49 o 
  -7   2  18       44.94       52.38      7.46 o 
  -6   2  18       15.93       13.42      4.59 o 
  -5   2  18       82.94       78.01      5.99 o 
  -4   2  18      147.70      129.35      6.49 o 
  -3   2  18      641.07      641.39     13.59 o 
  -2   2  18     1197.63     1043.72     16.39 o 
  -1   2  18     1359.88     1309.61     21.04 o 
   0   2  18       10.80       13.42      5.20 o 
   1   2  18     1318.63     1225.18     20.45 o 
   2   2  18     1202.86     1034.09     18.48 o 
   3   2  18      610.54      614.88     18.22 o 
   4   2  18      155.14      125.96      7.62 o 
   5   2  18       81.29       75.26      6.46 o 
   6   2  18       16.85       14.38      4.87 o 
   7   2  18       44.68       40.00      6.51 o 
   8   2  18       22.48       16.92      6.03 o 
   9   2  18      112.96      146.98     21.96 o 
  10   2  18        2.04       -7.00      7.00 o 
 -10   3  18        5.72        6.27      9.30 o 
  -9   3  18      136.32      135.41     12.28 o 
  -8   3  18       79.29       73.07     13.26 o 
  -7   3  18      468.85      457.91     15.50 o 
  -6   3  18       43.96       39.45      5.30 o 
  -5   3  18       81.00       88.45      6.88 o 
  -4   3  18        3.11        2.49      3.16 o 
  -3   3  18       35.23       43.59      4.60 o 
  -2   3  18      800.96      721.28     13.47 o 
  -1   3  18      311.02      297.76      8.55 o 
   0   3  18       19.00        9.56      3.07 o 
   1   3  18      299.44      238.89      9.10 o 
   2   3  18      794.70      680.96     21.67 o 
   3   3  18       34.17       35.53      5.07 o 
   4   3  18        3.69        4.18      4.85 o 
   5   3  18       79.63       77.22      7.14 o 
   6   3  18       44.71       59.17      6.83 o 
   7   3  18      465.56      425.51     14.81 o 
   8   3  18       74.06       77.15      9.85 o 
   9   3  18      127.19      149.48     12.74 o 
  10   3  18        5.90        9.80      9.06 o 
  -9   4  18       87.65       87.42     11.12 o 
  -8   4  18       86.44       83.23      8.92 o 
  -7   4  18       45.44       35.67      7.48 o 
  -6   4  18      241.66      247.61     10.63 o 
  -5   4  18       67.98       56.65      6.40 o 
  -4   4  18      720.53      718.37     16.53 o 
  -3   4  18        3.62        4.97      4.20 o 
  -2   4  18      593.69      588.76     12.50 o 
  -1   4  18       76.51       79.02      5.14 o 
   0   4  18       31.86       34.49      4.25 o 
   1   4  18       74.35       85.52      6.17 o 
   2   4  18      603.70      582.74     15.01 o 
   3   4  18        3.33        4.88      3.96 o 
   4   4  18      705.02      726.35     19.21 o 
   5   4  18       67.29       63.33      7.11 o 
   6   4  18      235.44      243.11     11.26 o 
   7   4  18       44.77       47.71      6.85 o 
   8   4  18       87.00       80.06     11.46 o 
   9   4  18       89.33       70.63     11.49 o 
  -9   5  18       29.99       34.84      9.25 o 
  -8   5  18      490.78      546.89     32.30 o 
  -7   5  18       98.63      122.44     11.69 o 
  -6   5  18     1097.33     1145.67     24.54 o 
  -5   5  18       97.91      107.52      8.04 o 
  -4   5  18        9.55        6.12      4.41 o 
  -3   5  18      143.51      155.86      7.55 o 
  -2   5  18      536.47      514.14     12.12 o 
  -1   5  18      129.33      137.58      6.54 o 
   0   5  18       71.74       69.72      5.31 o 
   1   5  18      124.29      130.78      7.13 o 
   2   5  18      541.96      539.08     12.74 o 
   3   5  18      139.01      150.89      8.16 o 
   4   5  18       10.73        5.20      4.10 o 
   5   5  18       94.61       95.81      8.26 o 
   6   5  18     1103.05     1116.34     27.24 o 
   7   5  18       96.65      105.54     10.59 o 
   8   5  18      500.96      494.55     30.34 o 
   9   5  18       28.67       43.95     14.03 o 
  -9   6  18       63.73       79.23     13.54 o 
  -8   6  18       34.58       38.66     10.49 o 
  -7   6  18        6.85        0.32      6.42 o 
  -6   6  18      104.64      120.73     10.07 o 
  -5   6  18       75.17      115.80      9.37 o 
  -4   6  18      428.00      476.16     21.79 o 
  -3   6  18      151.41      148.28      8.41 o 
  -2   6  18        4.52       13.50      4.28 o 
  -1   6  18      118.57      115.76      6.79 o 
   0   6  18       22.90       24.78      4.19 o 
   1   6  18      117.35      114.00      6.99 o 
   2   6  18        3.55        4.94      3.57 o 
   3   6  18      153.84      160.53      7.01 o 
   4   6  18      425.00      432.10     13.32 o 
   5   6  18       74.65       88.90      9.38 o 
   6   6  18      106.62      103.03      8.82 o 
   7   6  18        7.58        3.28      5.04 o 
   8   6  18       32.44       33.99      8.86 o 
   9   6  18       65.01       38.23     13.28 o 
  -8   7  18       19.07       39.99      9.96 o 
  -7   7  18      155.37      168.29     13.50 o 
  -6   7  18       85.11       70.83      8.67 o 
  -5   7  18       54.75       51.98      7.92 o 
  -4   7  18      127.25      102.01      9.19 o 
  -3   7  18       31.97       29.14      5.45 o 
  -2   7  18      457.20      475.99     12.54 o 
  -1   7  18     1314.91     1296.46     20.84 o 
   0   7  18      158.85      145.73      7.50 o 
   1   7  18     1317.94     1297.46     20.53 o 
   2   7  18      451.76      440.29     11.50 o 
   3   7  18       29.76       35.21      4.86 o 
   4   7  18      128.78      136.07      8.39 o 
   5   7  18       54.39       65.95      6.76 o 
   6   7  18       86.27       78.21      8.13 o 
   7   7  18      155.58      177.01     13.01 o 
   8   7  18       19.76        8.03      9.94 o 
  -8   8  18       15.06       12.66      8.84 o 
  -7   8  18       97.84       93.19     11.61 o 
  -6   8  18      299.76      303.01     14.72 o 
  -5   8  18       72.16       75.90      9.23 o 
  -4   8  18      155.44      153.41     11.04 o 
  -3   8  18      139.69      151.71     10.44 o 
  -2   8  18       25.49       26.57      4.83 o 
  -1   8  18       35.03       39.79      5.31 o 
   0   8  18      114.25      110.57      7.92 o 
   1   8  18       37.02       54.05      6.23 o 
   2   8  18       24.20       31.50      5.36 o 
   3   8  18      140.71      163.95      8.36 o 
   4   8  18      155.23      159.98      9.14 o 
   5   8  18       72.70       89.29      8.68 o 
   6   8  18      305.83      318.80     16.29 o 
   7   8  18      100.70      101.27     11.01 o 
   8   8  18       15.54       10.64     10.98 o 
  -7   9  18       68.77       62.38     10.58 o 
  -6   9  18      657.52      664.44     23.65 o 
  -5   9  18       27.66       25.61      7.46 o 
  -4   9  18      332.78      348.93     15.25 o 
  -3   9  18      118.24      127.83     10.40 o 
  -2   9  18       88.47       88.70      9.41 o 
  -1   9  18       28.39       24.85      5.68 o 
   0   9  18        0.61       -2.13      4.13 o 
   1   9  18       28.25       35.72      5.96 o 
   2   9  18       90.56       79.15      7.22 o 
   3   9  18      112.24      113.36      8.30 o 
   4   9  18      330.00      340.88     14.35 o 
   5   9  18       30.71       29.96      6.72 o 
   6   9  18      670.45      716.25     23.17 o 
   7   9  18       68.57       91.26     12.84 o 
  -6  10  18       23.71       27.21      8.80 o 
  -5  10  18       67.83       74.53     10.59 o 
  -4  10  18      349.81      372.36     16.29 o 
  -3  10  18      121.19      100.55     12.19 o 
  -2  10  18      239.90      250.05     12.06 o 
  -1  10  18       22.14       21.05      5.70 o 
   0  10  18        1.24        1.41      4.54 o 
   1  10  18       21.62       15.69      6.22 o 
   2  10  18      235.23      242.39     12.92 o 
   3  10  18      122.30      165.13     13.19 o 
   4  10  18      350.42      380.59     25.10 o 
   5  10  18       66.69       64.10      8.61 o 
   6  10  18       24.81       19.98      7.84 o 
  -5  11  18       15.07       19.17      8.27 o 
  -4  11  18       48.29       50.11      9.52 o 
  -3  11  18      194.76      217.55     16.28 o 
  -2  11  18      481.96      489.58     20.85 o 
  -1  11  18      543.31      555.69     22.34 o 
   0  11  18      294.94      310.17     14.81 o 
   1  11  18      538.10      517.03     18.03 o 
   2  11  18      494.62      526.75     20.23 o 
   3  11  18      201.76      205.89     23.07 o 
   4  11  18       48.64       45.05      9.02 o 
   5  11  18       15.86       13.86      6.94 o 
  -3  12  18       33.80       13.24      9.28 o 
  -2  12  18      208.79      208.48     18.03 o 
  -1  12  18      128.78      156.73     14.82 o 
   0  12  18      229.28      215.70     13.67 o 
   1  12  18      136.90      146.05     11.91 o 
   2  12  18      202.91      211.19     23.10 o 
   3  12  18       38.97       37.19      7.98 o 
   1   0  19      157.97      154.60      7.77 o 
   2   0  19       10.65       14.59      4.23 o 
   3   0  19       28.39       22.05      4.70 o 
   4   0  19      673.56      634.28     14.76 o 
   5   0  19      438.02      463.27     11.47 o 
   6   0  19     1187.99     1181.26     24.17 o 
   7   0  19      331.55      368.05     14.11 o 
   8   0  19      679.64      681.83     19.27 o 
   9   0  19      165.22      174.03     13.52 o 
  10   0  19       65.11       72.80     12.64 o 
 -10   1  19        0.55        0.28      8.35 o 
  -9   1  19      452.11      494.30     17.44 o 
  -8   1  19        3.30        6.83      5.92 o 
  -7   1  19      163.81      159.52     10.48 o 
  -6   1  19      695.97      686.31     16.19 o 
  -5   1  19      665.94      657.87     13.89 o 
  -4   1  19     1849.58     1794.89     24.03 o 
  -3   1  19      418.73      371.64     11.18 o 
  -2   1  19      566.56      504.94     12.91 o 
  -1   1  19       96.16       84.61      6.40 o 
   0   1  19      550.29      499.28     12.50 o 
   1   1  19       91.95       83.49      6.43 o 
   2   1  19      583.92      526.44     14.00 o 
   3   1  19      395.24      333.14     11.13 o 
   4   1  19     1889.61     1784.50     33.83 o 
   5   1  19      654.48      621.20     16.58 o 
   6   1  19      712.71      687.78     18.05 o 
   7   1  19      164.77      178.05     11.04 o 
   8   1  19        3.04        0.07      5.24 o 
   9   1  19      451.80      454.76     19.85 o 
  10   1  19        0.29       13.36      9.18 o 
  -9   2  19       68.07       83.69     12.97 o 
  -8   2  19       53.68       50.66      7.78 o 
  -7   2  19      404.37      403.85     15.09 o 
  -6   2  19       49.89       46.57      6.18 o 
  -5   2  19      106.41      114.18      7.07 o 
  -4   2  19      264.91      257.63      8.65 o 
  -3   2  19      314.07      293.05      9.58 o 
  -2   2  19      354.71      369.84     11.18 o 
  -1   2  19      133.19      131.07      7.49 o 
   0   2  19      311.75      347.43     10.57 o 
   1   2  19      146.09      138.21      7.51 o 
   2   2  19      361.59      373.54     11.23 o 
   3   2  19      313.76      297.62     10.40 o 
   4   2  19      273.68      252.43     10.15 o 
   5   2  19      108.22      113.57      9.32 o 
   6   2  19       51.88       57.04      8.25 o 
   7   2  19      400.87      426.94     19.11 o 
   8   2  19       54.69       53.79      7.74 o 
   9   2  19       67.76       80.10     12.53 o 
  -9   3  19       26.80       16.77      7.87 o 
  -8   3  19       66.26       84.22      9.08 o 
  -7   3  19       58.03       67.17      8.29 o 
  -6   3  19       39.42       41.17      5.52 o 
  -5   3  19      159.77      149.09      8.67 o 
  -4   3  19      224.25      214.18     10.98 o 
  -3   3  19      451.31      436.97     12.57 o 
  -2   3  19       33.54       46.71      4.65 o 
  -1   3  19      110.05      104.91      7.09 o 
   0   3  19      538.51      443.98     12.10 o 
   1   3  19      105.74      106.67      7.05 o 
   2   3  19       31.37       53.26      5.70 o 
   3   3  19      450.73      427.06     14.52 o 
   4   3  19      214.88      205.66      9.31 o 
   5   3  19      161.12      148.17      9.81 o 
   6   3  19       41.61       42.42      9.19 o 
   7   3  19       55.74       51.39      8.50 o 
   8   3  19       68.65       74.19     19.64 o 
   9   3  19       29.03       29.89     12.17 o 
  -9   4  19      145.95      156.44     13.47 o 
  -8   4  19      365.73      398.21     16.13 o 
  -7   4  19       20.30       15.30      6.02 o 
  -6   4  19      312.15      324.69     12.11 o 
  -5   4  19       42.49       45.48      6.09 o 
  -4   4  19      107.91      112.04      6.92 o 
  -3   4  19       26.21       23.56      4.31 o 
  -2   4  19       71.25       64.60      5.26 o 
  -1   4  19       16.39       11.63      3.37 o 
   0   4  19        7.25       12.05      4.13 o 
   1   4  19       19.70       14.33      4.72 o 
   2   4  19       64.48       66.54      6.77 o 
   3   4  19       24.65       16.75      4.52 o 
   4   4  19      110.36      103.71      7.33 o 
   5   4  19       44.44       49.55      8.27 o 
   6   4  19      315.48      323.78     13.52 o 
   7   4  19       18.48       28.03      7.32 o 
   8   4  19      364.28      393.82     27.04 o 
   9   4  19      152.99      119.04     21.33 o 
  -9   5  19       12.77        2.00     10.58 o 
  -8   5  19        4.25       -2.21      7.87 o 
  -7   5  19      152.16      163.23     14.48 o 
  -6   5  19      248.37      250.74     14.77 o 
  -5   5  19      128.13      144.08      9.08 o 
  -4   5  19     1215.00     1238.24     29.89 o 
  -3   5  19      111.54      121.94      7.12 o 
  -2   5  19       85.78       93.93      5.99 o 
  -1   5  19      130.67      124.68      6.44 o 
   0   5  19       42.71       42.47      4.72 o 
   1   5  19      126.27      121.35      8.37 o 
   2   5  19       86.30       89.24      7.42 o 
   3   5  19      118.80      126.00      7.75 o 
   4   5  19     1220.77     1220.15     21.81 o 
   5   5  19      124.78      148.14      9.65 o 
   6   5  19      251.26      240.82     19.24 o 
   7   5  19      150.47      165.44     12.54 o 
   8   5  19        2.98       14.34      8.46 o 
   9   5  19       13.11        2.75     10.54 o 
  -8   6  19       43.84       51.66     11.21 o 
  -7   6  19      206.60      212.56     14.30 o 
  -6   6  19      240.76      258.03     17.30 o 
  -5   6  19       37.24       27.95      6.59 o 
  -4   6  19        3.21        0.01      4.66 o 
  -3   6  19      148.01      155.45      8.64 o 
  -2   6  19      335.51      343.71     10.53 o 
  -1   6  19      524.94      532.20     12.62 o 
   0   6  19      154.17      131.35      7.13 o 
   1   6  19      528.45      522.04     12.43 o 
   2   6  19      339.22      338.51     11.49 o 
   3   6  19      148.33      149.42      7.77 o 
   4   6  19        4.03        5.75      6.03 o 
   5   6  19       35.45       29.09      6.72 o 
   6   6  19      239.98      256.44     15.72 o 
   7   6  19      202.89      210.80     12.18 o 
   8   6  19       45.33       29.04      9.74 o 
  -8   7  19       41.50       25.29      9.89 o 
  -7   7  19       59.06       52.31     18.17 o 
  -6   7  19      149.89      140.88     11.10 o 
  -5   7  19       36.72       44.20     10.64 o 
  -4   7  19      247.83      253.07     17.33 o 
  -3   7  19       94.97      113.59      8.15 o 
  -2   7  19      368.39      404.05     13.93 o 
  -1   7  19      372.82      382.61     11.25 o 
   0   7  19      934.58      935.82     17.35 o 
   1   7  19      376.26      378.20     11.06 o 
   2   7  19      362.00      370.88     12.20 o 
   3   7  19       94.72       94.86      7.69 o 
   4   7  19      245.71      240.58     12.01 o 
   5   7  19       37.56       43.46      6.82 o 
   6   7  19      153.73      163.97     10.95 o 
   7   7  19       58.58       65.41      9.93 o 
   8   7  19       42.77       25.28     12.41 o 
  -7   8  19      124.98      134.34     13.31 o 
  -6   8  19       80.42       81.91      9.86 o 
  -5   8  19      129.41      130.17     12.64 o 
  -4   8  19       40.97       37.67      7.34 o 
  -3   8  19       70.75       76.25      8.51 o 
  -2   8  19      176.95      198.69      9.97 o 
  -1   8  19      122.61      133.60      7.82 o 
   0   8  19      753.63      807.43     21.28 o 
   1   8  19      118.69      137.75      8.73 o 
   2   8  19      183.75      189.18      9.69 o 
   3   8  19       74.00       79.71      6.70 o 
   4   8  19       40.29       47.41      7.20 o 
   5   8  19      136.28      149.69     12.43 o 
   6   8  19       79.93       87.14     12.15 o 
   7   8  19      119.63      145.40     12.83 o 
  -6   9  19       88.56       90.30     14.15 o 
  -5   9  19      168.35      167.19     12.18 o 
  -4   9  19      224.33      223.04     13.24 o 
  -3   9  19      151.24      168.22     16.81 o 
  -2   9  19       41.61       38.87      7.91 o 
  -1   9  19      306.15      323.76     15.67 o 
   0   9  19       16.96        9.39      4.75 o 
   1   9  19      308.85      330.63     12.64 o 
   2   9  19       40.93       43.45      6.78 o 
   3   9  19      145.26      159.74     10.72 o 
   4   9  19      227.99      246.04     14.85 o 
   5   9  19      167.72      172.52     13.47 o 
   6   9  19       93.62       98.51     10.03 o 
  -5  10  19       33.06       35.70      9.60 o 
  -4  10  19       15.70       12.91      6.80 o 
  -3  10  19       24.67       34.24      7.63 o 
  -2  10  19      408.49      415.94     15.52 o 
  -1  10  19       29.63       28.24      9.69 o 
   0  10  19        0.74        9.19      5.25 o 
   1  10  19       27.65       25.28      8.47 o 
   2  10  19      426.44      469.82     16.75 o 
   3  10  19       22.22       17.42      7.28 o 
   4  10  19       14.76       10.06      9.87 o 
   5  10  19       31.57       34.44      8.92 o 
  -4  11  19      253.46      272.15     17.04 o 
  -3  11  19      199.86      188.61     13.19 o 
  -2  11  19      297.42      335.48     17.96 o 
  -1  11  19      107.15       89.73      9.78 o 
   0  11  19     1407.30     1414.88     30.42 o 
   1  11  19      108.33      116.15     10.64 o 
   2  11  19      292.68      304.99     14.94 o 
   3  11  19      195.51      209.83     16.67 o 
   4  11  19      250.73      265.24     16.98 o 
  -2  12  19      186.93      201.31     20.49 o 
  -1  12  19      324.21      341.02     21.12 o 
   0  12  19      258.65      256.43     19.75 o 
   1  12  19      327.10      364.88     16.75 o 
   2  12  19      182.31      204.44     20.83 o 
   0   0  20     3279.96     2979.19     53.78 o 
   1   0  20       18.56       18.29      4.57 o 
   2   0  20       10.10       16.27      4.31 o 
   3   0  20      293.85      286.86     10.50 o 
   4   0  20      716.10      676.42     25.81 o 
   5   0  20      334.87      354.12     11.83 o 
   6   0  20      735.45      711.75     22.02 o 
   7   0  20       15.62       25.59      7.07 o 
   8   0  20        3.18       11.94      7.02 o 
   9   0  20       70.63       65.39     12.40 o 
  -9   1  20      153.51      137.42     13.02 o 
  -8   1  20      368.45      371.97     17.78 o 
  -7   1  20      404.84      394.00     23.77 o 
  -6   1  20      393.94      395.61     16.92 o 
  -5   1  20      283.59      285.19     10.96 o 
  -4   1  20      328.95      359.18     11.30 o 
  -3   1  20      189.25      177.65      8.78 o 
  -2   1  20      503.51      468.21     12.76 o 
  -1   1  20       81.45       58.24      7.50 o 
   0   1  20      165.64      170.92      8.44 o 
   1   1  20       81.09       65.54      6.12 o 
   2   1  20      520.97      524.45     13.28 o 
   3   1  20      194.45      182.87      8.89 o 
   4   1  20      325.30      313.22     11.37 o 
   5   1  20      285.77      291.50     12.17 o 
   6   1  20      397.53      383.09     16.51 o 
   7   1  20      413.08      429.20     18.03 o 
   8   1  20      365.40      364.08     17.36 o 
   9   1  20      159.43      167.44     20.04 o 
  -9   2  20       56.10       59.03      9.57 o 
  -8   2  20       93.80       90.61      9.46 o 
  -7   2  20      169.44      168.14     11.05 o 
  -6   2  20       49.44       48.50      6.30 o 
  -5   2  20      409.86      432.74     14.19 o 
  -4   2  20      256.85      252.82     10.02 o 
  -3   2  20       49.85       45.78      7.04 o 
  -2   2  20      892.65      869.54     24.75 o 
  -1   2  20        1.87        0.89      3.83 o 
   0   2  20      437.50      356.88     11.18 o 
   1   2  20        0.97        3.22      3.66 o 
   2   2  20      897.36      856.13     17.45 o 
   3   2  20       45.20       49.76      6.28 o 
   4   2  20      267.15      247.01     10.28 o 
   5   2  20      407.74      413.76     12.78 o 
   6   2  20       47.37       44.45      7.96 o 
   7   2  20      171.60      170.18     12.61 o 
   8   2  20       91.76       84.40     10.44 o 
   9   2  20       56.52       70.30     12.43 o 
  -9   3  20       72.75       67.20     10.85 o 
  -8   3  20      104.19      112.95     10.26 o 
  -7   3  20      108.22      114.92      9.85 o 
  -6   3  20       85.63       83.12      8.34 o 
  -5   3  20      290.88      317.47     11.58 o 
  -4   3  20       12.90       11.34      4.39 o 
  -3   3  20      789.97      747.65     16.44 o 
  -2   3  20      489.34      487.23     13.13 o 
  -1   3  20      150.19      120.75      7.66 o 
   0   3  20       33.38       50.49      5.60 o 
   1   3  20      155.05      138.82      8.04 o 
   2   3  20      473.65      448.20     12.62 o 
   3   3  20      781.23      712.88     17.64 o 
   4   3  20       13.93        6.21      4.59 o 
   5   3  20      293.37      342.73     13.65 o 
   6   3  20       86.71       79.57      8.37 o 
   7   3  20      104.58      106.69     13.80 o 
   8   3  20      106.11      126.17     14.29 o 
   9   3  20       74.76       74.59     14.84 o 
  -9   4  20       74.18       82.71     16.24 o 
  -8   4  20       44.77       34.78      7.71 o 
  -7   4  20      158.79      180.28     13.17 o 
  -6   4  20       38.18       30.32      5.94 o 
  -5   4  20      688.64      714.84     17.07 o 
  -4   4  20      223.24      226.71     10.05 o 
  -3   4  20      291.38      289.42     10.90 o 
  -2   4  20      141.36      147.69      9.24 o 
  -1   4  20       93.61       96.64      9.42 o 
   0   4  20      388.51      344.81     11.31 o 
   1   4  20       88.88       86.34      7.57 o 
   2   4  20      147.47      134.75      8.79 o 
   3   4  20      295.56      291.27     10.90 o 
   4   4  20      221.63      221.21     10.97 o 
   5   4  20      699.00      708.46     21.27 o 
   6   4  20       38.09       37.85      6.89 o 
   7   4  20      154.23      155.64     11.18 o 
   8   4  20       47.65       64.36     26.32 o 
   9   4  20       76.01       67.04     15.49 o 
  -8   5  20       84.14       81.22     10.94 o 
  -7   5  20      123.71      134.94     12.14 o 
  -6   5  20       62.74       60.25      7.46 o 
  -5   5  20        5.39        2.76      4.82 o 
  -4   5  20       74.56       83.66      7.32 o 
  -3   5  20      102.75       97.18      7.49 o 
  -2   5  20      336.24      327.79     10.75 o 
  -1   5  20       16.15       26.78      4.75 o 
   0   5  20        0.26       -0.28      4.03 o 
   1   5  20       15.16       19.26      5.10 o 
   2   5  20      336.08      343.70     13.30 o 
   3   5  20      103.81       94.92      7.36 o 
   4   5  20       78.50       70.40      6.71 o 
   5   5  20        3.71        9.10      5.10 o 
   6   5  20       57.04       54.95      8.37 o 
   7   5  20      129.78      143.00     12.06 o 
   8   5  20       84.09      103.72     13.40 o 
  -8   6  20      188.93      197.80     17.49 o 
  -7   6  20       28.65       30.26     13.29 o 
  -6   6  20       74.43       73.24      8.75 o 
  -5   6  20      208.89      225.55     12.43 o 
  -4   6  20      202.09      223.26     11.75 o 
  -3   6  20      299.61      309.88     12.91 o 
  -2   6  20      139.80      148.05      7.77 o 
  -1   6  20       86.66       85.80      7.91 o 
   0   6  20      487.95      489.10     19.05 o 
   1   6  20       86.91       81.12      7.10 o 
   2   6  20      141.04      135.36      8.79 o 
   3   6  20      303.85      325.70     10.76 o 
   4   6  20      203.69      221.42     13.21 o 
   5   6  20      202.04      185.55     16.72 o 
   6   6  20       77.60       86.43     10.02 o 
   7   6  20       28.71       21.76      6.51 o 
   8   6  20      187.79      230.94     34.29 o 
  -7   7  20       71.14       56.51     10.90 o 
  -6   7  20        8.59       -5.42      5.42 o 
  -5   7  20       54.16       48.89      7.62 o 
  -4   7  20      249.61      257.41     13.12 o 
  -3   7  20      175.19      182.87      9.78 o 
  -2   7  20      488.44      473.98     12.77 o 
  -1   7  20      233.99      241.43      9.66 o 
   0   7  20      750.34      758.03     17.48 o 
   1   7  20      234.63      253.85     13.48 o 
   2   7  20      488.55      498.79     15.80 o 
   3   7  20      172.84      174.75      9.59 o 
   4   7  20      253.02      278.74     13.17 o 
   5   7  20       53.77       60.02      7.98 o 
   6   7  20        7.42        0.69      5.38 o 
   7   7  20       72.66       62.29     11.17 o 
  -7   8  20       90.03      114.78     14.61 o 
  -6   8  20       15.07       -0.46      6.41 o 
  -5   8  20      138.35      156.12     11.89 o 
  -4   8  20      225.29      241.21     13.16 o 
  -3   8  20      186.07      190.79     11.98 o 
  -2   8  20      292.74      331.60     11.45 o 
  -1   8  20      378.54      405.05     12.09 o 
   0   8  20        8.00        6.90      4.42 o 
   1   8  20      379.09      400.75     15.00 o 
   2   8  20      289.75      293.02     13.41 o 
   3   8  20      196.21      203.85     11.72 o 
   4   8  20      230.71      232.27     12.46 o 
   5   8  20      133.91      136.04     12.31 o 
   6   8  20       14.93        2.48      6.98 o 
   7   8  20       84.00       95.18     11.25 o 
  -6   9  20      128.48      142.65     17.03 o 
  -5   9  20       48.27       65.35      9.34 o 
  -4   9  20      271.85      290.87     16.30 o 
  -3   9  20       99.25      105.80     12.71 o 
  -2   9  20      150.95      144.96      9.77 o 
  -1   9  20       37.83       51.39      6.82 o 
   0   9  20       28.64       32.75      6.15 o 
   1   9  20       36.08       25.39      6.69 o 
   2   9  20      144.32      147.15     10.87 o 
   3   9  20      103.65      113.58     14.03 o 
   4   9  20      275.50      269.12     15.85 o 
   5   9  20       53.06       64.57      9.95 o 
   6   9  20      122.93      143.55     13.27 o 
  -5  10  20      136.03      145.40     17.12 o 
  -4  10  20      367.06      412.55     17.66 o 
  -3  10  20      628.44      675.49     20.90 o 
  -2  10  20       47.46       46.50      8.17 o 
  -1  10  20      324.81      383.40     18.66 o 
   0  10  20      219.64      236.27     11.94 o 
   1  10  20      329.12      320.96     15.12 o 
   2  10  20       45.37       48.42      9.50 o 
   3  10  20      631.59      669.89     27.32 o 
   4  10  20      377.93      381.94     22.31 o 
   5  10  20      136.92      148.98     16.09 o 
  -3  11  20      138.80      176.50     13.31 o 
  -2  11  20      209.38      217.68     15.70 o 
  -1  11  20       57.42       62.85      9.06 o 
   0  11  20      150.74      140.88     12.05 o 
   1  11  20       55.11       76.82     10.13 o 
   2  11  20      210.96      229.40     18.79 o 
   3  11  20      137.23      174.94     17.36 o 
   0  12  20      561.84      568.40     20.31 o 
   1   0  21       23.02       27.85      4.97 o 
   2   0  21      645.91      657.24     15.43 o 
   3   0  21      719.47      688.47     15.97 o 
   4   0  21       24.84       24.77      4.94 o 
   5   0  21      183.88      157.00     10.25 o 
   6   0  21      264.58      251.67     14.63 o 
   7   0  21      297.73      321.42     16.41 o 
   8   0  21      120.14      104.13     11.51 o 
   9   0  21      133.35      139.87     16.08 o 
  -9   1  21      204.71      255.52     16.15 o 
  -8   1  21      449.11      471.14     19.68 o 
  -7   1  21      270.81      300.88     16.11 o 
  -6   1  21       25.25       12.88      6.73 o 
  -5   1  21      658.82      622.54     17.06 o 
  -4   1  21       14.26       11.62      4.37 o 
  -3   1  21      211.42      214.28      9.72 o 
  -2   1  21      271.42      263.69     10.40 o 
  -1   1  21      163.88      160.62      8.57 o 
   0   1  21       59.46       74.13      6.59 o 
   1   1  21      166.54      144.86      8.17 o 
   2   1  21      281.23      260.08     10.30 o 
   3   1  21      199.73      190.58     10.07 o 
   4   1  21       14.23       16.54      5.51 o 
   5   1  21      640.46      619.16     17.37 o 
   6   1  21       23.94       16.85      6.98 o 
   7   1  21      266.05      271.74     15.41 o 
   8   1  21      435.82      434.91     19.13 o 
   9   1  21      208.56      210.27     17.92 o 
  -9   2  21        8.68        9.36      8.70 o 
  -8   2  21      299.87      298.00     16.74 o 
  -7   2  21       15.45       23.09      7.64 o 
  -6   2  21       99.01      108.88     10.25 o 
  -5   2  21      186.54      182.42     10.66 o 
  -4   2  21       99.98       88.10      7.24 o 
  -3   2  21      693.61      682.17     16.12 o 
  -2   2  21       67.50       64.60      6.39 o 
  -1   2  21      742.91      672.47     15.68 o 
   0   2  21      781.28      797.84     17.09 o 
   1   2  21      744.45      671.37     15.56 o 
   2   2  21       73.80       70.32      6.55 o 
   3   2  21      690.96      673.91     17.60 o 
   4   2  21      100.41       87.91      7.55 o 
   5   2  21      175.53      160.45     10.66 o 
   6   2  21       99.86       97.19     10.39 o 
   7   2  21       14.36       23.24      7.30 o 
   8   2  21      301.38      280.20     16.02 o 
   9   2  21        8.55       13.91      9.28 o 
  -9   3  21        3.72        1.33      8.60 o 
  -8   3  21       27.83       20.84      7.88 o 
  -7   3  21      341.02      364.07     20.04 o 
  -6   3  21      247.63      284.62     15.04 o 
  -5   3  21      263.82      251.72     12.26 o 
  -4   3  21       58.39       63.05      6.47 o 
  -3   3  21       72.78       73.25      6.22 o 
  -2   3  21      177.48      181.71      9.22 o 
  -1   3  21      199.17      171.45      8.92 o 
   0   3  21        8.44        8.72      4.25 o 
   1   3  21      202.38      155.68      8.64 o 
   2   3  21      186.78      189.65      9.18 o 
   3   3  21       76.48       69.14      7.24 o 
   4   3  21       62.11       62.63      6.75 o 
   5   3  21      261.96      275.80     13.03 o 
   6   3  21      253.14      266.48     13.23 o 
   7   3  21      344.55      352.38     17.20 o 
   8   3  21       27.01       37.52     10.45 o 
   9   3  21        4.05       -0.54      9.61 o 
  -8   4  21      139.81      162.62     19.13 o 
  -7   4  21       64.64       83.50     23.98 o 
  -6   4  21       10.55        9.42      6.58 o 
  -5   4  21      149.43      157.44     10.46 o 
  -4   4  21       83.76       87.32      8.40 o 
  -3   4  21      465.30      431.29     15.00 o 
  -2   4  21      738.71      649.05     14.77 o 
  -1   4  21        9.26       -0.48      3.64 o 
   0   4  21      139.64      130.20      9.01 o 
   1   4  21        9.66        5.75      4.45 o 
   2   4  21      746.39      668.72     17.35 o 
   3   4  21      467.46      439.93     16.59 o 
   4   4  21       89.16       83.51      7.25 o 
   5   4  21      141.76      136.38     10.00 o 
   6   4  21       10.59        9.82      5.67 o 
   7   4  21       69.90       64.35      8.54 o 
   8   4  21      143.02      149.09     15.44 o 
  -8   5  21       82.13       84.59     16.80 o 
  -7   5  21       56.17       84.60     12.56 o 
  -6   5  21       30.73       23.86      6.94 o 
  -5   5  21      265.34      276.44     13.51 o 
  -4   5  21        0.83       -4.78      4.78 o 
  -3   5  21      496.80      509.46     13.38 o 
  -2   5  21      178.63      171.70      8.72 o 
  -1   5  21       11.19       12.09      4.45 o 
   0   5  21      900.44      849.13     18.28 o 
   1   5  21       10.57        9.86      4.90 o 
   2   5  21      173.80      178.38     10.11 o 
   3   5  21      491.97      485.75     15.16 o 
   4   5  21        0.70        4.12      4.21 o 
   5   5  21      264.58      263.77     19.34 o 
   6   5  21       32.36       28.19      7.60 o 
   7   5  21       56.17       55.57      9.66 o 
   8   5  21       84.43       87.32     15.86 o 
  -8   6  21       56.47       76.68     16.50 o 
  -7   6  21      117.87      114.19     37.68 o 
  -6   6  21        9.65        4.80      6.28 o 
  -5   6  21      413.90      432.99     18.76 o 
  -4   6  21       91.70      115.59     11.23 o 
  -3   6  21      693.98      754.75     17.88 o 
  -2   6  21      429.23      431.30     13.57 o 
  -1   6  21      392.95      377.94     12.89 o 
   0   6  21      190.28      177.88      9.46 o 
   1   6  21      402.82      403.33     12.87 o 
   2   6  21      440.30      454.12     13.56 o 
   3   6  21      693.93      684.35     22.02 o 
   4   6  21       92.78      105.34     10.46 o 
   5   6  21      412.82      439.59     33.62 o 
   6   6  21        9.56       12.54      6.68 o 
   7   6  21      115.19      120.46     10.50 o 
   8   6  21       56.66       22.57     12.35 o 
  -7   7  21       82.10       89.43     11.33 o 
  -6   7  21       33.25       28.62      7.38 o 
  -5   7  21      302.42      310.29     14.69 o 
  -4   7  21      152.29      170.54     13.39 o 
  -3   7  21       91.46      101.60      9.55 o 
  -2   7  21      254.51      249.77     12.97 o 
  -1   7  21       67.96       67.79      8.74 o 
   0   7  21        3.16        1.86      4.83 o 
   1   7  21       70.94       72.98      7.20 o 
   2   7  21      249.05      255.00     12.61 o 
   3   7  21       91.99      106.84      9.47 o 
   4   7  21      151.14      170.40     11.21 o 
   5   7  21      290.50      277.58     13.87 o 
   6   7  21       34.86       35.17      7.03 o 
   7   7  21       82.49       97.93     13.92 o 
  -6   8  21      258.62      260.98     14.56 o 
  -5   8  21      147.87      167.14     20.07 o 
  -4   8  21      252.09      229.08     13.40 o 
  -3   8  21      190.42      202.53     17.79 o 
  -2   8  21      152.21      161.94     10.00 o 
  -1   8  21       21.74       19.88      5.29 o 
   0   8  21      228.46      239.63     12.77 o 
   1   8  21       21.72       16.09      6.15 o 
   2   8  21      157.75      174.81     11.43 o 
   3   8  21      199.69      215.23     12.19 o 
   4   8  21      240.67      223.60     12.83 o 
   5   8  21      157.36      159.59     13.18 o 
   6   8  21      253.31      263.07     22.23 o 
  -5   9  21      216.02      208.54     13.68 o 
  -4   9  21       26.70       28.08      7.52 o 
  -3   9  21      212.74      249.24     13.83 o 
  -2   9  21      352.23      348.89     15.50 o 
  -1   9  21       27.88       37.18      7.23 o 
   0   9  21      247.93      252.07     13.45 o 
   1   9  21       26.76       24.78      6.81 o 
   2   9  21      345.74      362.75     15.48 o 
   3   9  21      212.15      220.98     17.77 o 
   4   9  21       25.50       16.23      7.54 o 
   5   9  21      202.10      231.29     15.62 o 
  -4  10  21      353.92      352.43     16.66 o 
  -3  10  21      349.03      376.64     18.11 o 
  -2  10  21      645.34      648.24     23.87 o 
  -1  10  21      225.22      252.16     14.35 o 
   0  10  21        6.13       -0.92      6.28 o 
   1  10  21      222.59      269.08     16.47 o 
   2  10  21      647.96      683.08     23.66 o 
   3  10  21      343.64      329.11     23.84 o 
   4  10  21      360.83      404.45     22.75 o 
  -2  11  21      116.12      135.64     16.68 o 
  -1  11  21      358.10      420.91     21.71 o 
   0  11  21      150.42      189.81     15.22 o 
   1  11  21      356.63      419.83     20.29 o 
   2  11  21      115.23      100.91     14.74 o 
   0   0  22     1277.41     1185.88     30.73 o 
   1   0  22      764.78      726.42     21.06 o 
   2   0  22     1196.57     1137.20     21.31 o 
   3   0  22      168.05      178.37      9.34 o 
   4   0  22        1.94       -4.20      4.20 o 
   5   0  22       62.77       59.99      8.46 o 
   6   0  22      583.87      590.25     20.89 o 
   7   0  22        6.05       -1.46      6.67 o 
   8   0  22      231.22      251.00     22.57 o 
  -8   1  22      155.46      149.03     13.57 o 
  -7   1  22       15.71       10.61      7.20 o 
  -6   1  22       60.93       63.45      9.58 o 
  -5   1  22        0.09       -4.27      4.27 o 
  -4   1  22      126.95      113.13      7.40 o 
  -3   1  22      826.10      805.65     17.87 o 
  -2   1  22       52.67       55.01      6.27 o 
  -1   1  22      499.67      439.16     13.70 o 
   0   1  22       68.44       81.05      6.94 o 
   1   1  22      492.95      458.35     14.30 o 
   2   1  22       54.32       58.36      6.47 o 
   3   1  22      817.78      803.12     17.80 o 
   4   1  22      128.94      121.22      9.29 o 
   5   1  22        0.06       -1.36      3.94 o 
   6   1  22       64.36       78.06      9.96 o 
   7   1  22       15.00       15.11      7.37 o 
   8   1  22      146.06      147.45     15.97 o 
  -8   2  22      157.83      157.51     13.59 o 
  -7   2  22       84.91       64.20     10.28 o 
  -6   2  22      224.08      202.50     16.13 o 
  -5   2  22       87.69       79.65      8.19 o 
  -4   2  22       10.46        8.01      4.04 o 
  -3   2  22        1.34       -3.70      3.91 o 
  -2   2  22      243.98      237.30     10.35 o 
  -1   2  22      412.38      392.07     12.32 o 
   0   2  22        3.28        4.60      4.18 o 
   1   2  22      413.59      371.06     12.16 o 
   2   2  22      260.46      253.26     10.54 o 
   3   2  22        1.07       -0.76      4.26 o 
   4   2  22       10.53        6.32      4.90 o 
   5   2  22       87.24       76.17      9.95 o 
   6   2  22      214.59      206.16     12.42 o 
   7   2  22       87.35       91.08     10.88 o 
   8   2  22      158.27      185.13     14.27 o 
  -8   3  22       88.65       90.91     19.85 o 
  -7   3  22       71.83       56.20     11.15 o 
  -6   3  22       63.46       68.18      9.23 o 
  -5   3  22      116.12      117.04      9.67 o 
  -4   3  22      865.94      887.24     23.63 o 
  -3   3  22      306.67      302.69     10.72 o 
  -2   3  22       67.35       74.46      7.30 o 
  -1   3  22      381.84      327.70     11.78 o 
   0   3  22      304.87      281.37     12.07 o 
   1   3  22      386.67      356.70     11.93 o 
   2   3  22       67.18       65.00      9.88 o 
   3   3  22      305.59      304.00     12.69 o 
   4   3  22      873.37      907.67     21.24 o 
   5   3  22      112.73      114.72      9.89 o 
   6   3  22       61.76       68.33     11.27 o 
   7   3  22       71.76       78.66      9.56 o 
   8   3  22       93.34      113.26     14.52 o 
  -8   4  22       26.29       21.54      9.76 o 
  -7   4  22      110.32       93.78     13.42 o 
  -6   4  22      165.05      192.94     13.81 o 
  -5   4  22      174.05      170.21     11.26 o 
  -4   4  22       28.65       25.01      6.08 o 
  -3   4  22        6.29        3.23      3.96 o 
  -2   4  22      127.29      130.36      8.71 o 
  -1   4  22      511.63      487.36     12.97 o 
   0   4  22     1076.57     1045.52     26.60 o 
   1   4  22      511.80      494.42     15.31 o 
   2   4  22      121.67      131.41      9.29 o 
   3   4  22        6.71        9.90      5.02 o 
   4   4  22       31.78       30.96      5.60 o 
   5   4  22      173.95      187.25     12.73 o 
   6   4  22      174.89      195.83     12.23 o 
   7   4  22      104.83      117.01     11.70 o 
   8   4  22       25.32       22.03      9.40 o 
  -8   5  22       93.99       77.66     18.91 o 
  -7   5  22       50.87       60.10     12.06 o 
  -6   5  22      148.33      167.44     11.99 o 
  -5   5  22      163.90      173.05     11.74 o 
  -4   5  22      115.59      128.08     10.89 o 
  -3   5  22      640.07      634.71     15.17 o 
  -2   5  22      146.21      162.35      8.81 o 
  -1   5  22      400.07      400.58     13.04 o 
   0   5  22       68.55       72.26      7.04 o 
   1   5  22      404.30      384.89     13.84 o 
   2   5  22      152.20      144.87      9.69 o 
   3   5  22      630.75      615.35     17.59 o 
   4   5  22      118.00      139.86     10.33 o 
   5   5  22      164.39      165.00     11.13 o 
   6   5  22      150.21      171.18     13.54 o 
   7   5  22       51.81       50.23      9.58 o 
   8   5  22       97.60      103.16     14.00 o 
  -7   6  22      162.63      177.14     21.24 o 
  -6   6  22       73.94      100.54     18.61 o 
  -5   6  22       58.06       64.97      9.74 o 
  -4   6  22       12.15       15.42      7.19 o 
  -3   6  22       87.76       83.90      7.85 o 
  -2   6  22      297.74      305.93     12.20 o 
  -1   6  22      176.34      166.11      9.62 o 
   0   6  22       85.32       93.92      7.80 o 
   1   6  22      176.91      164.26      9.57 o 
   2   6  22      294.53      301.92     11.93 o 
   3   6  22       85.26       97.47      7.86 o 
   4   6  22       12.31       21.73      8.01 o 
   5   6  22       57.26       45.15      8.46 o 
   6   6  22       77.12       83.20      9.02 o 
   7   6  22      163.62      160.00     17.11 o 
  -6   7  22       58.22       52.52     10.04 o 
  -5   7  22      187.76      224.45     15.58 o 
  -4   7  22      579.79      571.26     21.67 o 
  -3   7  22      296.15      304.36     14.20 o 
  -2   7  22      110.10      113.64      8.82 o 
  -1   7  22      213.86      219.97     10.90 o 
   0   7  22      159.58      167.50      9.90 o 
   1   7  22      205.98      187.51     12.80 o 
   2   7  22      107.62       87.59      8.63 o 
   3   7  22      276.35      286.10     13.45 o 
   4   7  22      583.14      629.66     19.07 o 
   5   7  22      182.59      189.15     12.46 o 
   6   7  22       61.67       59.15      9.63 o 
  -6   8  22      354.15      365.33     29.65 o 
  -5   8  22      106.02       93.32     20.42 o 
  -4   8  22        2.06       -6.77      6.77 o 
  -3   8  22       44.22       39.55      7.89 o 
  -2   8  22      136.36      159.30     10.26 o 
  -1   8  22       17.02        8.39      5.58 o 
   0   8  22       54.35       53.40      8.07 o 
   1   8  22       16.81       14.29      6.10 o 
   2   8  22      139.58      155.95     11.18 o 
   3   8  22       44.75       53.73     11.98 o 
   4   8  22        3.01        1.22      6.57 o 
   5   8  22      107.48      112.85     12.16 o 
   6   8  22      358.85      392.51     19.45 o 
  -5   9  22      168.33      136.86     20.25 o 
  -4   9  22      149.96      156.82     12.55 o 
  -3   9  22        7.97       11.08      8.17 o 
  -2   9  22       88.38      105.65     15.77 o 
  -1   9  22      162.91      167.68     12.28 o 
   0   9  22      222.69      267.38     15.51 o 
   1   9  22      171.70      185.22     12.51 o 
   2   9  22       89.92       85.14      9.27 o 
   3   9  22        9.63        2.74      7.57 o 
   4   9  22      145.09      146.28     16.11 o 
   5   9  22      169.10      168.89     18.08 o 
  -3  10  22       94.59      133.03     13.47 o 
  -2  10  22       15.15       14.24      7.94 o 
  -1  10  22      146.01      144.30     12.15 o 
   0  10  22      180.93      193.33     13.12 o 
   1  10  22      159.18      159.75     13.96 o 
   2  10  22       13.34       25.44      8.37 o 
   3  10  22       92.74      107.97     14.55 o 
  -1  11  22      524.92      615.99     28.74 o 
   0  11  22      198.46      239.36     16.79 o 
   1  11  22      511.69      591.37     23.69 o 
   1   0  23      114.18      125.81      8.26 o 
   2   0  23        1.01        2.60      4.04 o 
   3   0  23      368.86      352.21     12.34 o 
   4   0  23        4.16        9.10      4.52 o 
   5   0  23       14.46       10.11      5.26 o 
   6   0  23      134.12      129.12     12.37 o 
   7   0  23      204.58      194.39     14.72 o 
   8   0  23       54.46       46.23      9.74 o 
  -8   1  23      124.94      114.20     12.45 o 
  -7   1  23       92.16       91.94     14.82 o 
  -6   1  23      750.09      753.55     27.99 o 
  -5   1  23      229.28      206.72     11.99 o 
  -4   1  23       71.97       86.54      7.58 o 
  -3   1  23      325.89      305.56     11.86 o 
  -2   1  23      332.85      300.38     11.67 o 
  -1   1  23     1148.64     1076.11     21.11 o 
   0   1  23        1.21        4.43      4.14 o 
   1   1  23     1132.92     1095.38     21.21 o 
   2   1  23      339.84      329.74     11.89 o 
   3   1  23      328.22      322.66     12.03 o 
   4   1  23       68.87       67.48      7.77 o 
   5   1  23      227.99      220.36     11.90 o 
   6   1  23      748.76      789.42     21.91 o 
   7   1  23       98.97      101.16     12.73 o 
   8   1  23      132.36      134.47     12.99 o 
  -8   2  23      157.31      163.99     14.39 o 
  -7   2  23       33.14       33.32     13.35 o 
  -6   2  23      244.17      246.40     18.08 o 
  -5   2  23       20.16       20.05      6.15 o 
  -4   2  23     1433.71     1454.18     23.76 o 
  -3   2  23       29.57       25.75      5.80 o 
  -2   2  23      456.31      446.72     14.16 o 
  -1   2  23       43.87       47.80      6.60 o 
   0   2  23       33.03       24.57      5.27 o 
   1   2  23       45.60       39.02      5.66 o 
   2   2  23      463.41      452.12     13.42 o 
   3   2  23       30.59       34.74      6.46 o 
   4   2  23     1450.62     1475.91     28.75 o 
   5   2  23       20.95       13.03      7.35 o 
   6   2  23      242.47      272.87     14.11 o 
   7   2  23       33.75       35.72      8.14 o 
   8   2  23      153.84      188.27     14.54 o 
  -8   3  23       95.19       66.95     12.24 o 
  -7   3  23       11.00       -1.26      8.57 o 
  -6   3  23      418.52      407.05     18.32 o 
  -5   3  23      157.76      160.31     11.11 o 
  -4   3  23      220.87      236.21     12.26 o 
  -3   3  23      144.95      128.97      8.22 o 
  -2   3  23      254.91      247.15     10.90 o 
  -1   3  23      174.94      168.10      9.35 o 
   0   3  23       22.52       17.03      5.23 o 
   1   3  23      166.63      174.05      9.96 o 
   2   3  23      244.73      234.92     11.63 o 
   3   3  23      144.09      143.39      9.95 o 
   4   3  23      226.58      236.07     12.12 o 
   5   3  23      157.20      155.71     11.33 o 
   6   3  23      426.41      402.79     16.37 o 
   7   3  23       12.34        1.89      6.27 o 
   8   3  23       95.46       95.16     11.99 o 
  -7   4  23        2.67       -1.79     10.86 o 
  -6   4  23       28.96       24.93      8.19 o 
  -5   4  23       23.76       24.19      7.75 o 
  -4   4  23       23.25       42.70      6.49 o 
  -3   4  23      117.68      125.96      8.19 o 
  -2   4  23        3.28       -1.07      3.69 o 
  -1   4  23      148.17      171.15     11.26 o 
   0   4  23        7.75        8.54      4.47 o 
   1   4  23      148.48      144.04      9.88 o 
   2   4  23        3.02        8.45      5.03 o 
   3   4  23      114.07      117.40      9.35 o 
   4   4  23       23.15       27.82      6.17 o 
   5   4  23       24.39       15.14      6.31 o 
   6   4  23       29.53       43.40      8.18 o 
   7   4  23        2.87        9.05      7.01 o 
  -7   5  23      134.56      129.43     24.56 o 
  -6   5  23      112.22      103.27     11.82 o 
  -5   5  23       42.42       30.31      7.14 o 
  -4   5  23      157.64      149.63     10.21 o 
  -3   5  23        1.59        2.97      4.25 o 
  -2   5  23       32.95       29.04      5.32 o 
  -1   5  23      835.56      793.70     18.62 o 
   0   5  23       39.31       39.37      6.14 o 
   1   5  23      834.05      796.20     20.18 o 
   2   5  23       34.19       31.64      6.37 o 
   3   5  23        1.84        3.71      4.88 o 
   4   5  23      155.71      154.88     12.00 o 
   5   5  23       41.74       42.78      8.43 o 
   6   5  23      110.97      112.74     11.91 o 
   7   5  23      131.41      131.12     15.53 o 
  -7   6  23       64.69       70.60     15.49 o 
  -6   6  23       66.47       55.04     10.42 o 
  -5   6  23       59.51       44.60     11.00 o 
  -4   6  23      131.54      152.58     11.75 o 
  -3   6  23      291.50      304.26     14.32 o 
  -2   6  23      322.75      324.71     12.89 o 
  -1   6  23      830.75      839.35     20.73 o 
   0   6  23      473.37      450.69     14.28 o 
   1   6  23      810.30      849.07     19.37 o 
   2   6  23      326.55      344.93     13.06 o 
   3   6  23      282.72      268.06     13.17 o 
   4   6  23      131.13      141.49     12.47 o 
   5   6  23       59.96       76.74      8.81 o 
   6   6  23       65.70       82.07     10.18 o 
   7   6  23       66.75       54.46      8.60 o 
  -6   7  23      347.90      356.37     19.05 o 
  -5   7  23       77.35       73.50     10.97 o 
  -4   7  23        4.24       -2.16      7.60 o 
  -3   7  23       63.33       70.85      8.79 o 
  -2   7  23      112.73      112.93      9.00 o 
  -1   7  23       56.18       64.40      7.57 o 
   0   7  23      171.63      186.19     11.21 o 
   1   7  23       55.95       43.11      7.14 o 
   2   7  23      110.51      109.64      9.87 o 
   3   7  23       62.42       56.37      8.63 o 
   4   7  23        3.59       -3.64      7.76 o 
   5   7  23       78.25       85.34     10.90 o 
   6   7  23      342.79      330.87     16.02 o 
  -5   8  23       48.45       48.14     10.53 o 
  -4   8  23      482.82      485.66     20.75 o 
  -3   8  23      326.32      345.57     15.92 o 
  -2   8  23       12.49        9.89      5.60 o 
  -1   8  23      146.06      165.58     11.87 o 
   0   8  23      407.51      440.56     16.76 o 
   1   8  23      141.12      140.16     10.99 o 
   2   8  23       11.07       10.94      6.23 o 
   3   8  23      319.43      352.88     17.83 o 
   4   8  23      477.99      539.66     35.51 o 
   5   8  23       50.19       53.13      9.92 o 
  -4   9  23        3.92       -4.20      7.39 o 
  -3   9  23       18.85        8.20      7.80 o 
  -2   9  23      139.18      153.46     14.19 o 
  -1   9  23      503.81      515.00     18.78 o 
   0   9  23      154.58      183.08     12.71 o 
   1   9  23      500.35      568.47     19.11 o 
   2   9  23      134.60      160.03     11.96 o 
   3   9  23       18.00       17.87      8.72 o 
   4   9  23        3.45        9.67      8.95 o 
  -2  10  23       17.46       26.02     10.15 o 
  -1  10  23      143.67      162.24     12.80 o 
   0  10  23       63.29       67.56      9.59 o 
   1  10  23      134.59      173.30     14.98 o 
   2  10  23       15.17       29.65     10.53 o 
   0   0  24      531.75      520.58     20.80 o 
   1   0  24     1008.05      943.97     20.01 o 
   2   0  24       69.75       67.90      7.02 o 
   3   0  24       12.12       10.31      4.75 o 
   4   0  24      273.41      288.34     12.05 o 
   5   0  24      165.72      143.50     10.61 o 
   6   0  24       49.99       57.53      9.88 o 
   7   0  24      170.60      166.72     14.37 o 
   8   0  24        5.60       17.94      7.74 o 
  -8   1  24       33.63       22.58      8.97 o 
  -7   1  24       88.30      102.96     18.47 o 
  -6   1  24      106.07      121.85     14.12 o 
  -5   1  24      230.50      227.20     22.20 o 
  -4   1  24     1068.77     1112.02     20.69 o 
  -3   1  24      564.20      551.58     15.45 o 
  -2   1  24      189.36      200.20     10.24 o 
  -1   1  24      242.21      241.55     10.89 o 
   0   1  24        1.43        2.21      4.39 o 
   1   1  24      240.69      237.63     10.83 o 
   2   1  24      196.59      198.42     10.15 o 
   3   1  24      553.50      559.75     15.48 o 
   4   1  24     1074.50     1103.06     24.89 o 
   5   1  24      222.20      232.74     16.93 o 
   6   1  24      109.46      139.80     12.60 o 
   7   1  24       86.25       99.07     10.30 o 
   8   1  24       33.68       46.29      9.65 o 
  -7   2  24      159.28      148.01     15.51 o 
  -6   2  24      734.76      713.93     31.24 o 
  -5   2  24      151.08      156.23     11.60 o 
  -4   2  24      180.67      195.16     10.74 o 
  -3   2  24        7.91       11.85      4.59 o 
  -2   2  24      235.41      229.49     10.84 o 
  -1   2  24        0.27       -0.43      4.29 o 
   0   2  24       71.75       82.89      7.36 o 
   1   2  24        0.09        0.18      4.17 o 
   2   2  24      236.84      241.31     10.98 o 
   3   2  24        7.39        4.69      6.62 o 
   4   2  24      174.77      180.78     11.19 o 
   5   2  24      148.82      153.21     12.71 o 
   6   2  24      740.28      796.78     22.43 o 
   7   2  24      157.16      157.13     12.29 o 
  -7   3  24       81.01       81.23     13.25 o 
  -6   3  24      123.67      150.11     15.62 o 
  -5   3  24      124.79      141.98     10.08 o 
  -4   3  24      358.78      361.91     15.92 o 
  -3   3  24      117.51      123.60     10.91 o 
  -2   3  24      246.58      250.99     10.55 o 
  -1   3  24      138.01      138.40      9.00 o 
   0   3  24       52.47       48.53      6.27 o 
   1   3  24      136.57      128.75      8.99 o 
   2   3  24      242.74      226.25     11.94 o 
   3   3  24      119.03      108.20      9.28 o 
   4   3  24      360.13      359.92     15.53 o 
   5   3  24      130.19      116.85     11.67 o 
   6   3  24      125.15      138.59     11.38 o 
   7   3  24       83.25       75.75      9.68 o 
  -7   4  24      185.33      204.19     18.11 o 
  -6   4  24      131.33      150.55     13.81 o 
  -5   4  24       12.18       19.06      7.00 o 
  -4   4  24      128.96      128.71      9.79 o 
  -3   4  24       13.46        6.03      4.59 o 
  -2   4  24      157.38      166.40      9.19 o 
  -1   4  24      715.20      666.80     15.81 o 
   0   4  24      793.05      750.59     18.02 o 
   1   4  24      703.56      683.89     20.01 o 
   2   4  24      159.21      159.06     10.66 o 
   3   4  24       13.18       10.84      7.17 o 
   4   4  24      129.78      151.18     10.67 o 
   5   4  24       11.89       18.92      7.03 o 
   6   4  24      138.61      139.26     16.71 o 
   7   4  24      181.55      175.83     14.47 o 
  -7   5  24       43.17        8.04     18.71 o 
  -6   5  24       19.41        4.92      7.31 o 
  -5   5  24       30.50       17.07      7.29 o 
  -4   5  24       61.19       50.84      7.36 o 
  -3   5  24      312.10      314.33     11.91 o 
  -2   5  24       36.67       37.47      5.68 o 
  -1   5  24      136.34      128.15      9.23 o 
   0   5  24        0.61       -2.26      4.18 o 
   1   5  24      129.28      125.22      9.82 o 
   2   5  24       32.57       26.41      7.04 o 
   3   5  24      301.63      302.65     13.72 o 
   4   5  24       62.79       69.68      9.57 o 
   5   5  24       30.14       14.24      7.30 o 
   6   5  24       20.51       12.64      7.63 o 
   7   5  24       43.99       45.98     18.15 o 
  -6   6  24      174.78      187.71     17.49 o 
  -5   6  24       15.78        3.80      7.25 o 
  -4   6  24       44.52       57.40      8.41 o 
  -3   6  24       16.82       -5.39      5.39 o 
  -2   6  24       95.58       93.73     11.54 o 
  -1   6  24        4.45       -5.49      5.49 o 
   0   6  24        4.60        0.56      4.81 o 
   1   6  24        6.67        8.02      5.15 o 
   2   6  24       99.72       90.77      8.82 o 
   3   6  24       17.72       17.96      5.94 o 
   4   6  24       45.88       39.79      8.76 o 
   5   6  24       17.41       12.15     11.10 o 
   6   6  24      179.71      185.89     12.96 o 
  -5   7  24      278.14      299.66     17.83 o 
  -4   7  24      399.26      396.19     17.09 o 
  -3   7  24       88.68       87.24      9.59 o 
  -2   7  24      291.06      333.52     13.62 o 
  -1   7  24       12.71        7.84      5.19 o 
   0   7  24        4.41        6.99      5.26 o 
   1   7  24       13.08       26.41      6.76 o 
   2   7  24      302.11      319.69     14.87 o 
   3   7  24       88.34       92.15     10.94 o 
   4   7  24      415.74      420.04     19.08 o 
   5   7  24      282.06      269.10     21.28 o 
  -4   8  24       50.69       48.82      8.78 o 
  -3   8  24      330.37      350.97     16.55 o 
  -2   8  24      616.15      672.49     20.64 o 
  -1   8  24      637.03      670.55     20.72 o 
   0   8  24       58.12       54.89      8.37 o 
   1   8  24      631.81      670.23     20.66 o 
   2   8  24      612.84      665.29     20.44 o 
   3   8  24      325.67      392.28     18.95 o 
   4   8  24       49.64       64.99     10.10 o 
  -3   9  24       91.55       67.77     10.99 o 
  -2   9  24       28.88       32.65      9.29 o 
  -1   9  24        3.41       13.39      6.62 o 
   0   9  24      222.92      252.72     14.54 o 
   1   9  24        2.32        6.50      6.55 o 
   2   9  24       28.19       27.11      7.72 o 
   3   9  24       96.07       94.03     14.28 o 
   0  10  24       67.73       80.35     13.27 o 
   1   0  25      265.41      271.56     11.76 o 
   2   0  25      614.39      558.78     15.67 o 
   3   0  25        8.96        6.34      4.71 o 
   4   0  25      499.10      507.74     15.39 o 
   5   0  25        0.45       -0.86      5.61 o 
   6   0  25        0.22       -4.95      6.51 o 
   7   0  25        9.04       19.22      8.35 o 
  -7   1  25        5.45        2.09      7.85 o 
  -6   1  25       57.87       59.04     10.11 o 
  -5   1  25      177.20      191.67     12.32 o 
  -4   1  25       81.52       71.34      9.44 o 
  -3   1  25       45.87       46.68      6.71 o 
  -2   1  25      642.60      650.78     24.42 o 
  -1   1  25      147.87      143.95     10.90 o 
   0   1  25     1153.36     1153.22     22.90 o 
   1   1  25      152.66      139.67      9.18 o 
   2   1  25      652.33      660.00     20.63 o 
   3   1  25       48.73       34.05      5.99 o 
   4   1  25       79.84       86.82      9.46 o 
   5   1  25      182.08      199.59     14.48 o 
   6   1  25       61.25       65.05     13.70 o 
   7   1  25        3.71        7.55      6.67 o 
  -7   2  25       81.75       93.60     13.39 o 
  -6   2  25       72.73       71.39     10.76 o 
  -5   2  25      217.86      209.47     16.71 o 
  -4   2  25      282.77      289.80     12.85 o 
  -3   2  25      373.30      383.73     12.62 o 
  -2   2  25       95.65      105.09      8.32 o 
  -1   2  25       13.22       16.09      5.03 o 
   0   2  25        2.39        2.40      4.28 o 
   1   2  25       13.55       10.66      4.91 o 
   2   2  25       93.97       99.38     10.18 o 
   3   2  25      358.14      336.45     14.60 o 
   4   2  25      282.04      306.41     17.28 o 
   5   2  25      220.35      218.61     14.97 o 
   6   2  25       73.93       78.90     14.54 o 
   7   2  25       78.56       88.65     10.60 o 
  -7   3  25      248.20      302.18     20.80 o 
  -6   3  25       86.36       87.32     13.51 o 
  -5   3  25      283.24      306.06     13.47 o 
  -4   3  25       80.44       77.87     11.05 o 
  -3   3  25        6.89        5.79      4.42 o 
  -2   3  25      524.63      521.69     14.26 o 
  -1   3  25       23.43       17.05      5.24 o 
   0   3  25      299.89      273.86     12.01 o 
   1   3  25       25.02       24.61      5.68 o 
   2   3  25      521.24      498.77     16.59 o 
   3   3  25        7.45       10.87      5.75 o 
   4   3  25       82.63       90.31     11.71 o 
   5   3  25      275.96      303.62     16.88 o 
   6   3  25       83.49       78.13     10.74 o 
   7   3  25      250.49      259.42     15.21 o 
  -6   4  25       64.09       78.56     13.27 o 
  -5   4  25      272.07      294.03     13.62 o 
  -4   4  25      376.73      360.10     20.01 o 
  -3   4  25      125.11      118.19      8.52 o 
  -2   4  25      323.81      311.09     11.95 o 
  -1   4  25       35.48       37.45      5.88 o 
   0   4  25      287.06      275.94     12.23 o 
   1   4  25       36.34       29.40      6.66 o 
   2   4  25      325.56      322.83     17.79 o 
   3   4  25      125.61      131.57     10.30 o 
   4   4  25      381.97      366.31     17.37 o 
   5   4  25      268.73      271.14     15.94 o 
   6   4  25       64.88       63.33      9.18 o 
  -6   5  25       72.72       75.46     11.28 o 
  -5   5  25       47.95       51.67      8.00 o 
  -4   5  25       46.22       44.05      7.43 o 
  -3   5  25       56.42       51.49      7.45 o 
  -2   5  25      473.46      476.77     14.61 o 
  -1   5  25      176.49      188.85     12.48 o 
   0   5  25      714.24      643.94     19.02 o 
   1   5  25      183.54      177.95     10.54 o 
   2   5  25      485.78      472.37     16.45 o 
   3   5  25       52.78       44.64      7.36 o 
   4   5  25       46.82       42.10      8.91 o 
   5   5  25       48.42       41.27     17.66 o 
   6   5  25       74.90       82.25     11.21 o 
  -5   6  25      229.53      264.00     15.20 o 
  -4   6  25      254.20      243.71     14.31 o 
  -3   6  25       48.31       57.53     10.45 o 
  -2   6  25       41.09       40.37      7.04 o 
  -1   6  25       53.72       55.44      7.13 o 
   0   6  25      117.99      127.10      9.72 o 
   1   6  25       48.66       43.61      6.61 o 
   2   6  25       40.79       20.11      6.70 o 
   3   6  25       49.22       48.16      7.96 o 
   4   6  25      253.30      262.60     16.22 o 
   5   6  25      230.07      240.48     15.76 o 
  -5   7  25       19.81       22.55      8.81 o 
  -4   7  25      217.37      240.97     14.67 o 
  -3   7  25       61.68       61.65      9.10 o 
  -2   7  25      228.57      229.88     12.17 o 
  -1   7  25      216.68      243.22     12.35 o 
   0   7  25       11.18        9.09      5.35 o 
   1   7  25      220.91      247.04     13.84 o 
   2   7  25      223.16      232.34     13.49 o 
   3   7  25       62.12       68.48     10.29 o 
   4   7  25      215.92      241.05     16.02 o 
   5   7  25       18.86        5.15      7.49 o 
  -3   8  25      173.89      181.33     13.48 o 
  -2   8  25       12.19       11.07      8.04 o 
  -1   8  25       65.05       60.08      8.98 o 
   0   8  25      313.68      294.05     19.62 o 
   1   8  25       64.65       72.06     12.63 o 
   2   8  25       12.67        5.10      6.43 o 
   3   8  25      173.90      178.36     14.53 o 
  -2   9  25      223.96      248.98     17.49 o 
  -1   9  25        6.20       -6.33      7.80 o 
   0   9  25      292.84      284.55     15.44 o 
   1   9  25        7.96       19.47      7.09 o 
   2   9  25      238.14      256.63     20.78 o 
   0   0  26     2259.48     2242.02     49.35 o 
   1   0  26        2.86        8.57      4.89 o 
   2   0  26      972.69      962.77     21.38 o 
   3   0  26        4.35       -3.69      4.66 o 
   4   0  26        0.51       -1.95      4.86 o 
   5   0  26      254.31      251.64     16.13 o 
   6   0  26      111.48      119.61     12.73 o 
  -6   1  26       94.81       76.06     11.15 o 
  -5   1  26       72.50       74.10      8.99 o 
  -4   1  26       99.99       88.67      8.47 o 
  -3   1  26      279.38      289.22     13.78 o 
  -2   1  26      286.67      289.77     16.61 o 
  -1   1  26      118.50      116.63      8.92 o 
   0   1  26      511.93      522.97     15.41 o 
   1   1  26      120.95      129.36      9.17 o 
   2   1  26      287.44      272.45     12.59 o 
   3   1  26      279.29      277.97     12.41 o 
   4   1  26      103.68       95.88      9.44 o 
   5   1  26       69.23       75.79     10.83 o 
   6   1  26       98.22       82.06     12.48 o 
  -6   2  26       61.22       67.80     10.79 o 
  -5   2  26       27.60       13.34      6.61 o 
  -4   2  26        0.53       -3.04      5.00 o 
  -3   2  26      128.83      129.16      8.69 o 
  -2   2  26      245.66      225.61     11.48 o 
  -1   2  26        1.28        3.90      4.64 o 
   0   2  26       69.63       83.95      7.85 o 
   1   2  26        1.94        1.83      4.77 o 
   2   2  26      247.98      261.54     12.06 o 
   3   2  26      134.55      138.56     11.82 o 
   4   2  26        0.65        3.36      5.76 o 
   5   2  26       29.28       22.55      8.14 o 
   6   2  26       60.97       53.45      9.67 o 
  -6   3  26       24.71       26.76      9.14 o 
  -5   3  26       52.51       47.72     11.41 o 
  -4   3  26       53.51       54.08      7.50 o 
  -3   3  26      205.40      192.05     10.10 o 
  -2   3  26      350.38      340.60     12.57 o 
  -1   3  26       29.92       24.19      5.82 o 
   0   3  26      363.79      333.23     13.37 o 
   1   3  26       30.40       23.32      5.65 o 
   2   3  26      344.77      319.26     14.35 o 
   3   3  26      210.54      217.32     12.46 o 
   4   3  26       55.07       66.22      8.65 o 
   5   3  26       56.02       42.40      9.55 o 
   6   3  26       23.47       24.90      8.87 o 
  -6   4  26       27.74       41.36      9.87 o 
  -5   4  26      122.63      130.96     10.80 o 
  -4   4  26       46.89       46.27     10.34 o 
  -3   4  26      117.83      127.88      9.89 o 
  -2   4  26      494.27      488.62     14.43 o 
  -1   4  26       33.65       36.98      6.04 o 
   0   4  26      565.33      525.60     19.95 o 
   1   4  26       34.95       41.16      6.89 o 
   2   4  26      494.55      481.24     16.72 o 
   3   4  26      124.25      140.90     10.86 o 
   4   4  26       46.65       47.68      9.16 o 
   5   4  26      116.34      100.89     12.89 o 
   6   4  26       29.04        7.52      8.48 o 
  -5   5  26      273.16      306.46     14.56 o 
  -4   5  26      118.54      113.41     10.08 o 
  -3   5  26       54.17       41.59      7.30 o 
  -2   5  26      550.63      568.13     15.68 o 
  -1   5  26        8.33       11.45      5.65 o 
   0   5  26       17.27       19.29      5.64 o 
   1   5  26        9.93        6.59      4.77 o 
   2   5  26      558.45      539.44     17.84 o 
   3   5  26       56.85       49.96      7.54 o 
   4   5  26      122.36      117.38     12.10 o 
   5   5  26      276.63      278.21     23.85 o 
  -5   6  26      110.03      106.12     11.59 o 
  -4   6  26       20.46       28.42      7.38 o 
  -3   6  26      365.81      410.24     17.52 o 
  -2   6  26      105.25       99.47      9.73 o 
  -1   6  26       38.43       36.65      6.90 o 
   0   6  26      538.91      546.28     16.61 o 
   1   6  26       39.09       46.66      7.38 o 
   2   6  26      103.84       97.03      8.84 o 
   3   6  26      362.68      361.32     18.39 o 
   4   6  26       18.19       19.95      7.94 o 
   5   6  26      106.48      108.15     12.26 o 
  -4   7  26       11.27       10.43      7.41 o 
  -3   7  26      462.34      485.21     18.85 o 
  -2   7  26       18.98       28.39      7.52 o 
  -1   7  26        6.27        2.05      5.52 o 
   0   7  26      401.16      371.06     16.53 o 
   1   7  26        6.80        1.30      6.11 o 
   2   7  26       17.15       15.37      6.63 o 
   3   7  26      474.76      492.47     21.26 o 
   4   7  26       11.59        7.81      7.71 o 
  -2   8  26       47.56       43.67      9.76 o 
  -1   8  26       20.83       23.08      7.39 o 
   0   8  26        5.35        3.76      6.74 o 
   1   8  26       23.90       20.78      7.31 o 
   2   8  26       54.11       69.76      9.63 o 
   1   0  27       81.26       83.64      8.15 o 
   2   0  27      636.69      659.56     17.84 o 
   3   0  27       25.55       26.91      6.22 o 
   4   0  27      636.81      602.62     19.68 o 
   5   0  27      338.38      311.33     17.90 o 
   6   0  27       20.13       11.08      7.32 o 
  -6   1  27       49.38       41.40      9.57 o 
  -5   1  27       52.29       47.77     10.11 o 
  -4   1  27      218.12      227.55     12.31 o 
  -3   1  27      178.74      197.70     12.50 o 
  -2   1  27       20.07       20.20      8.05 o 
  -1   1  27       26.06       25.13      6.05 o 
   0   1  27      368.78      388.72     14.46 o 
   1   1  27       24.60       18.47      5.88 o 
   2   1  27       21.65       33.31      6.39 o 
   3   1  27      183.36      181.77     11.05 o 
   4   1  27      207.89      197.23     15.70 o 
   5   1  27       48.02       49.95     11.24 o 
   6   1  27       51.10       53.03     10.00 o 
  -6   2  27      177.33      181.64     15.20 o 
  -5   2  27      101.81       85.34      9.95 o 
  -4   2  27       60.94       49.82      7.64 o 
  -3   2  27       12.50       -4.73      4.73 o 
  -2   2  27      270.64      256.87     13.92 o 
  -1   2  27      162.30      149.64     11.09 o 
   0   2  27      603.73      584.31     16.80 o 
   1   2  27      165.60      153.94     11.06 o 
   2   2  27      271.90      296.99     14.08 o 
   3   2  27       14.15        8.19      6.14 o 
   4   2  27       63.31       74.81      8.97 o 
   5   2  27       94.52      112.61     12.01 o 
   6   2  27      185.18      214.10     15.93 o 
  -5   3  27      266.59      290.90     15.81 o 
  -4   3  27      234.27      239.63     12.97 o 
  -3   3  27      223.78      220.99     11.08 o 
  -2   3  27      114.36      119.99      8.74 o 
  -1   3  27       86.87       82.68      8.12 o 
   0   3  27       31.40       30.97      6.21 o 
   1   3  27       95.03       94.81      8.69 o 
   2   3  27      115.04      109.21     10.02 o 
   3   3  27      218.51      211.27     15.91 o 
   4   3  27      236.45      224.47     18.46 o 
   5   3  27      265.91      292.36     19.44 o 
  -5   4  27       10.14       10.72      7.13 o 
  -4   4  27      243.56      247.17     13.25 o 
  -3   4  27       65.03       49.63      7.67 o 
  -2   4  27      371.53      372.90     13.68 o 
  -1   4  27        0.62        0.08      4.47 o 
   0   4  27      317.20      312.55     14.62 o 
   1   4  27        0.49       -4.98      4.98 o 
   2   4  27      363.02      378.54     16.00 o 
   3   4  27       63.30       50.81      8.08 o 
   4   4  27      245.01      234.73     15.54 o 
   5   4  27       10.87       -2.61      9.52 o 
  -4   5  27       66.18       43.10      7.75 o 
  -3   5  27      186.61      187.84     12.16 o 
  -2   5  27       53.16       65.12      8.68 o 
  -1   5  27      447.66      453.92     21.82 o 
   0   5  27      611.61      624.41     18.06 o 
   1   5  27      447.92      442.45     15.71 o 
   2   5  27       54.08       52.14     10.66 o 
   3   5  27      183.90      203.25     12.87 o 
   4   5  27       60.15       59.20     13.44 o 
  -4   6  27       81.16       88.19     10.45 o 
  -3   6  27       76.32       71.58     16.29 o 
  -2   6  27      456.57      477.96     16.29 o 
  -1   6  27       41.01       36.27     10.19 o 
   0   6  27      137.00      132.13     10.55 o 
   1   6  27       38.68       31.75      6.81 o 
   2   6  27      445.00      504.53     18.47 o 
   3   6  27       76.45       90.39     11.43 o 
   4   6  27       79.90       84.36     15.36 o 
  -2   7  27       90.48       77.00      9.58 o 
  -1   7  27      156.42      168.15     11.56 o 
   0   7  27        5.82        3.85      6.58 o 
   1   7  27      162.21      177.81     15.52 o 
   2   7  27       89.49      104.09     10.95 o 
   0   0  28       12.35       18.68      8.04 o 
   1   0  28       14.16       16.67      5.68 o 
   2   0  28      145.68      153.50     10.59 o 
   3   0  28       10.72       14.82      5.87 o 
   4   0  28      273.38      285.21     15.17 o 
   5   0  28       57.81       39.22      9.94 o 
  -5   1  28       10.60       20.50      8.55 o 
  -4   1  28        1.79        9.08      6.28 o 
  -3   1  28       22.19       14.75      5.90 o 
  -2   1  28      327.56      301.98     13.61 o 
  -1   1  28       30.38       31.01      6.60 o 
   0   1  28      108.12       94.65      8.91 o 
   1   1  28       27.32       24.18      6.21 o 
   2   1  28      327.08      297.68     13.46 o 
   3   1  28       20.22        8.38      5.70 o 
   4   1  28        1.25        6.41      6.36 o 
   5   1  28       11.31        7.02      7.83 o 
  -5   2  28      253.07      272.24     15.55 o 
  -4   2  28      128.16      140.58     10.93 o 
  -3   2  28      320.00      333.66     13.20 o 
  -2   2  28       34.82       37.18      7.20 o 
  -1   2  28      249.28      267.89     12.97 o 
   0   2  28       40.62       41.94      7.03 o 
   1   2  28      249.02      261.14     12.84 o 
   2   2  28       35.54       38.69      6.91 o 
   3   2  28      309.11      315.63     15.35 o 
   4   2  28      130.61      142.87     13.54 o 
   5   2  28      253.39      271.77     17.38 o 
  -5   3  28       45.49       46.87     11.76 o 
  -4   3  28      168.74      157.84     11.58 o 
  -3   3  28      132.62      144.01     10.79 o 
  -2   3  28      116.99      124.28      9.23 o 
  -1   3  28      409.82      416.24     19.12 o 
   0   3  28      223.65      232.19     13.08 o 
   1   3  28      411.27      413.46     17.77 o 
   2   3  28      121.24      124.92     10.90 o 
   3   3  28      130.20      158.23     12.03 o 
   4   3  28      171.96      196.28     15.24 o 
   5   3  28       44.64       41.38     14.10 o 
  -4   4  28      441.88      462.05     17.24 o 
  -3   4  28       21.26       34.08      7.14 o 
  -2   4  28       57.40       61.36      7.41 o 
  -1   4  28       45.95       30.88      6.49 o 
   0   4  28       43.12       28.56      7.55 o 
   1   4  28       40.65       54.12      8.16 o 
   2   4  28       52.09       69.43      8.93 o 
   3   4  28       19.71       14.68      6.47 o 
   4   4  28      420.69      446.70     20.35 o 
  -3   5  28      132.54      152.08     11.39 o 
  -2   5  28      239.11      228.26     12.74 o 
  -1   5  28       13.47       11.28      5.96 o 
   0   5  28       89.85       91.80      9.10 o 
   1   5  28       14.34        7.73      6.57 o 
   2   5  28      229.26      229.23     12.62 o 
   3   5  28      130.98      152.45     14.57 o 
  -2   6  28        5.91       -2.00      6.43 o 
  -1   6  28      240.85      251.13     14.08 o 
   0   6  28      115.06      116.80     10.01 o 
   1   6  28      246.88      253.33     13.26 o 
   2   6  28        5.54        0.26      6.23 o 
   1   0  29       30.26       31.38      6.70 o 
   2   0  29      500.71      524.33     17.87 o 
   3   0  29       19.55       16.99      6.23 o 
   4   0  29        1.48       -5.70      5.70 o 
  -4   1  29      389.82      414.55     17.98 o 
  -3   1  29      399.58      421.77     16.02 o 
  -2   1  29       91.60       91.11      9.05 o 
  -1   1  29       28.31       29.81      6.61 o 
   0   1  29       18.97       18.90      5.94 o 
   1   1  29       30.63       28.82      6.87 o 
   2   1  29       91.04       90.05      9.23 o 
   3   1  29      398.70      421.71     21.42 o 
   4   1  29      398.36      403.93     17.62 o 
  -4   2  29      245.13      265.14     15.41 o 
  -3   2  29       88.83       99.13     10.84 o 
  -2   2  29       63.10       66.15      8.07 o 
  -1   2  29      473.21      485.62     16.71 o 
   0   2  29      300.85      287.98     13.77 o 
   1   2  29      461.91      457.46     16.56 o 
   2   2  29       59.81       57.10      7.98 o 
   3   2  29       86.82       80.97      9.89 o 
   4   2  29      246.91      276.85     23.11 o 
  -3   3  29       33.60       34.14      9.58 o 
  -2   3  29       34.85       30.49      8.84 o 
  -1   3  29       50.37       51.42      7.96 o 
   0   3  29        4.76        8.19      5.46 o 
   1   3  29       45.88       49.65      8.58 o 
   2   3  29       32.64       16.72      7.04 o 
   3   3  29       39.34       36.87     10.68 o 
  -3   4  29       66.11       73.98      9.00 o 
  -2   4  29      288.25      294.01     13.07 o 
  -1   4  29       16.96       18.45      7.34 o 
   0   4  29      282.51      300.26     14.93 o 
   1   4  29       17.47        7.64      6.54 o 
   2   4  29      280.45      294.36     15.22 o 
   3   4  29       68.70       63.18      9.20 o 
  -2   5  29       14.48       12.91      7.82 o 
  -1   5  29        2.20        3.91      5.47 o 
   0   5  29      178.23      184.18     11.97 o 
   1   5  29        2.14        0.28      5.25 o 
   2   5  29       12.65        8.81      6.19 o 
   0   0  30       23.17       30.54     10.43 o 
   1   0  30       42.91       41.87      7.19 o 
   2   0  30       83.98       91.94     10.59 o 
   3   0  30       90.79       72.88      8.62 o 
  -3   1  30       15.54        9.88      5.81 o 
  -2   1  30      224.36      245.82     13.36 o 
  -1   1  30       95.76      103.43      9.58 o 
   0   1  30      529.34      550.85     17.71 o 
   1   1  30       95.60      105.89      9.70 o 
   2   1  30      218.36      213.49     12.81 o 
   3   1  30       15.31       23.11      7.71 o 
  -3   2  30       56.44       58.78      8.56 o 
  -2   2  30      156.43      156.71     11.48 o 
  -1   2  30       38.70       35.73      7.44 o 
   0   2  30       26.67       33.99      7.47 o 
   1   2  30       35.46       31.85      6.66 o 
   2   2  30      163.43      185.39     13.34 o 
   3   2  30       51.30       40.97      8.43 o 
  -2   3  30       58.53       59.40      8.02 o 
  -1   3  30       75.59       88.99      9.01 o 
   0   3  30       49.75       55.83      8.04 o 
   1   3  30       70.44       83.28      9.93 o 
   2   3  30       64.45       73.23     11.64 o 
  -1   4  30      477.18      483.61     16.27 o 
   0   4  30      389.47      416.33     16.36 o 
   1   4  30      480.93      474.76     18.72 o 
   1   0  31        9.82        6.20      5.75 o 
  -1   1  31       51.46       43.27      8.68 o 
   0   1  31       68.09       54.24      8.03 o 
   1   1  31       52.53       60.21      8.23 o 
                                                 
